# Supplementary material for: BinSanity: unsupervised clustering of environmental microbial assemblies using coverage and affinity propagation
Source: PeerJ. 2017 Mar 8;5:e3035. doi: 10.7717/peerj.3035 (PMC5345454; doi:10.7717/peerj.3035)
Supplement: Table S1 [file peerj-05-3035-s003.xlsx]

## Sheet: diverse-mixture-1
Organisms	Genbank Accession
Thermoplasma acidophilum	NC_002578
Thermoplasma volcanium	NC_002689
Geobacter sulfurreducens	NC_002939
Lactobacillus plantarum	NC_004567
Haloarcula marismortui	NC_006396
Methanosarcina barkeri	NC_007355
Geobacter metallireducens	NC_007517
Synechococcus elongatus	NC_007604
Roseobacter denitrificans	NC_008209
Oenococcus oeni	NC_008528
Methanobrevibacter smithii	NC_009515
Thermoanaerobacter pseudethanolicus	NC_010321
Geobacter lovleyi	NC_010814
Tolumonas auensis	NC_012691
Lactobacillus rhamnosus	NC_013198
Veillonella parvula	NC_013520
Acidaminococcus fermentans	NC_013740
Methanobrevibacter ruminantium	NC_013790
Thermoanaerobacter italicus	NC_013921
Haloferax volcanii	NC_013967
Thermosphaera aggregans	NC_014160
Desulfurococcus mucosus	NC_014961
Roseobacter litoralis	NC_015730
Streptococcus pseudopneumoniae	NC_015876
Haloarcula hispanica	NC_015948
Acidaminococcus intestini	NC_016077
Tannerella forsythia	NC_016610
Selenomonas ruminantium subsp lactilytica	NC_017072
Streptococcus thermophilus ND03	NC_017563
Streptococcus parasanguinis	NC_017905
Haloferax mediterranei	NC_017941
Thermogladius cellulolyticus	NC_017954
Desulfurococcus fermentans	NC_018001
Alistipes finegoldii	NC_018011
Clostridium acidurici	NC_018657
Dehalobacter sp	NC_018867
Ruminococcus bromii	NC_021013
Ruminococcus torques	NC_021015
Coprococcus sp	NC_021018
Ruminococcus obeum	NC_021022
Alistipes shahii	NC_021030
Spiroplasma syrphidicola	NC_021284
Erysipelothrix rhusiopathiae	NC_021354
Spiroplasma taiwanense	NC_021832
Spiroplasma diminutum	NC_021833
Methanosarcina siciliae	NZ_CP00506
Haloferax gibbonsii	NZ_CP011947
Halamonas haungheensis	NZ_CP013106
Alteromonas stellipolaris	NZ_CP013120
Alteromonas addita	NZ_CP014322

## Sheet: diverse-mixture-2
Organisms	GenBank Accession ID
Thermoplasma acidophilum DSM 1728	NC_002578
Thermoplasma volcanium GSS1 DNA	NC_002689
Geobacter sulfurreducens PCA chromosome	NC_002939
Lactobacillus plantarum WCFS1	NC_004567
Haloarcula marismortui ATCC 43049	NC_006396
Methanosarcina barkeri str Fusaro	NC_007355
Geobacter metallireducens GS-15	NC_007517
Synechococcus elongatus PCC 7942	NC_007604
Roseobacter denitrificans OCh 114	NC_008209
Oenococcus oeni PSU-1	NC_008528
Methanobrevibacter smithii ATCC 35061	NC_009515
Thermoanaerobacter pseudethanolicus ATCC 33223	NC_010321
Geobacter lovleyi SZ	NC_010814
Tolumonas auensis DSM 9187	NC_012691
Lactobacillus rhamnosus GG	NC_013198
Veillonella parvula DSM 2008	NC_013520
Acidaminococcus fermentans DSM 20731	NC_013740
Methanobrevibacter ruminantium M1	NC_013790
Thermoanaerobacter italicus Ab9	NC_013921
Haloferax volcanii DS2	NC_013967
Thermosphaera aggregans DSM 11486	NC_014160
Desulfurococcus mucosus DSM 2162	NC_014961
Roseobacter litoralis Och 149	NC_015730
Streptococcus pseudopneumoniae IS7493 plasmid pDRPIS7493	NC_015876
Haloarcula hispanica ATCC 33960	NC_015948
Acidaminococcus intestini RyC-MR95	NC_016077
Tannerella forsythia 92A2	NC_016610
Selenomonas ruminantium subsp lactilytica TAM6421 plasmid pSRC9 DNA	NC_017072
Streptococcus thermophilus ND03	NC_017563
Streptococcus parasanguinis FW213	NC_017905
Haloferax mediterranei ATCC 33500	NC_017941
Thermogladius cellulolyticus 1633	NC_017954
Desulfurococcus fermentans DSM 16532	NC_018001
Alistipes finegoldii DSM 17242	NC_018011
Clostridium acidurici 9a plasmid pCuri3	NC_018657
Dehalobacter sp CF	NC_018867
Ruminococcus bromii L2-63 draft genome	NC_021013
Ruminococcus torques L2-14 draft genome	NC_021015
Coprococcus sp ART551 draft genome	NC_021018
Ruminococcus obeum A2-162 draft genome	NC_021022
Alistipes shahii WAL 8301 draft genome	NC_021030
Spiroplasma syrphidicola EA-1	NC_021284
Erysipelothrix rhusiopathiae SY1027	NC_021354
Spiroplasma taiwanense CT-1 plasmid	NC_021832
Spiroplasma diminutum CUAS-1	NC_021833
Methanosarcina siciliae T4M	NZ_CP009506
Nitrospira moscoviensis strain NSP M-1	NZ_CP011847
Haloferax gibbonsii strain ARA6	NZ_CP011901
Halamonas haungheensis Strain BJGMM B45	NZ_CP01316
Alteromonas stellipolaris LMG 21856	NZ_CP013120

## Sheet: strain-mixture
Organisms	GenBank Accession ID
Escherichia_coli_str_K-12	NC_000913
Thermoplasma_acidophilum_DSM_1728	NC_002578
Thermoplasma_volcanium_GSS1_DNA	NC_002689
Geobacter_sulfurreducens_PCA	NC_002939
Lactobacillus_plantarum_WCFS1	NC_004567
Haloarcula_marismortui_ATCC_43049	NC_006396
Methanosarcina_barkeri_str_Fusaro	NC_007355
Geobacter_metallireducens_GS-15	NC_007517
Synechococcus_elongatus_PCC_7942	NC_007604
Roseobacter_denitrificans_OCh_114	NC_008209
Oenococcus_oeni_PSU-1	NC_008528
Methanobrevibacter_smithii_ATCC_35061	NC_009515
Escherichia_fergusonii_ATCC	NC_011740
Escherichia_coli_UMN026	NC_011751
Escherichia_coli_O83H1	NC_017634
Desulfurococcus_fermentans_DSM_16532	NC_018001
Alistipes_finegoldii_DSM_17242	NC_018011
Clostridium_acidurici_9a_plasmid_pCuri3	NC_018657
Escherichia_coli_0104_H4	NC_018658
Dehalobacter_sp_CF	NC_018867
Escherichia_albertii_KF1	NZ_CP007025
Methanosarcina_siciliae_T4M	NZ_CP009506
Haloferax_gibbonsii_strain_ARA6	NZ_CP011947
1_Halamonas_haungheensis_Strain_BJGMM_B45	NZ_CP013106
Alteromonas_stellipolaris_LMG_21856	NZ_CP013120
