# Supplementary material for: BinSanity: unsupervised clustering of environmental microbial assemblies using coverage and affinity propagation
Source: PeerJ. 2017 Mar 8;5:e3035. doi: 10.7717/peerj.3035 (PMC5345454; doi:10.7717/peerj.3035)
Supplement: Table S3 [file peerj-05-3035-s005.xlsx]

## Sheet: Supplemental_Table_3
Supplemental Table 3. Contig assignments for all Bininning methods tested in Anvi'o splits format
contig	CONCOCT	GROOPM	MAXBIN	METABAT	SHARON_et_al	anvio	binsanity	binsanity-refine	mycc
Day17a_QCcontig1091_split_00001	Bin_5	db_bin_37	maxbin.007	metabat_igm.unbinned	Anaerococcus_sp	Anaerococcus_sp-contgis	INFANT-GUT-ASSEMBLY-bin_18	INFANT-GUT-ASSEMBLY-bin_18-refined_0	Cluster.5
Day17a_QCcontig1136_split_00001	Bin_5	db_bin_37	maxbin.008	metabat_igm.unbinned		Anaerococcus_sp-contgis	INFANT-GUT-ASSEMBLY-bin_18	INFANT-GUT-ASSEMBLY-bin_18-refined_0	Cluster.5
Day17a_QCcontig1140_split_00001	Bin_5	db_bin_37	maxbin.008	metabat_igm.unbinned		Anaerococcus_sp-contgis	INFANT-GUT-ASSEMBLY-bin_19	INFANT-GUT-ASSEMBLY-bin_19	Cluster.5
Day17a_QCcontig1159_split_00001	Bin_5	db_bin_37	maxbin.007	metabat_igm.unbinned		Anaerococcus_sp-contgis	INFANT-GUT-ASSEMBLY-bin_18	INFANT-GUT-ASSEMBLY-bin_18-refined_0	Cluster.5
Day17a_QCcontig1178_split_00001	Bin_5	db_bin_37	maxbin.007	metabat_igm.unbinned	Anaerococcus_sp	Anaerococcus_sp-contgis	INFANT-GUT-ASSEMBLY-bin_18	INFANT-GUT-ASSEMBLY-bin_18-refined_0	Cluster.5
Day17a_QCcontig1201_split_00001	Bin_5	db_bin_37	maxbin.008	metabat_igm.unbinned	Propionibacterium_acnes	Anaerococcus_sp-contgis	INFANT-GUT-ASSEMBLY-bin_18	INFANT-GUT-ASSEMBLY-bin_18-refined_0	Cluster.5
Day17a_QCcontig1245_split_00001	Bin_5	db_unbinned	maxbin.007	metabat_igm.unbinned	Anaerococcus_sp	Anaerococcus_sp-contgis	INFANT-GUT-ASSEMBLY-bin_18	INFANT-GUT-ASSEMBLY-bin_18-refined_0	Cluster.5
Day17a_QCcontig1260_split_00001	Bin_5	db_bin_37	maxbin.007	metabat_igm.unbinned	Propionibacterium_acnes	Anaerococcus_sp-contgis	INFANT-GUT-ASSEMBLY-bin_18	INFANT-GUT-ASSEMBLY-bin_18-refined_0	Cluster.5
Day17a_QCcontig1291_split_00001	Bin_5	db_bin_37	maxbin.007	metabat_igm.unbinned		Anaerococcus_sp-contgis	INFANT-GUT-ASSEMBLY-bin_18	INFANT-GUT-ASSEMBLY-bin_18-refined_0	Cluster.5
Day17a_QCcontig1382_split_00001	Bin_5	db_bin_37	maxbin.007	metabat_igm.unbinned		Anaerococcus_sp-contgis	INFANT-GUT-ASSEMBLY-bin_18	INFANT-GUT-ASSEMBLY-bin_18-refined_0	Cluster.5
Day17a_QCcontig1414_split_00001	Bin_5	db_bin_37	maxbin.008	metabat_igm.unbinned		Anaerococcus_sp-contgis	INFANT-GUT-ASSEMBLY-bin_18	INFANT-GUT-ASSEMBLY-bin_18-refined_0	Cluster.5
Day17a_QCcontig1427_split_00001	Bin_5	db_bin_37	maxbin.007	metabat_igm.unbinned		Anaerococcus_sp-contgis	INFANT-GUT-ASSEMBLY-bin_18	INFANT-GUT-ASSEMBLY-bin_18-refined_0	Cluster.5
Day17a_QCcontig1474_split_00001	Bin_5	db_bin_37	maxbin.007	metabat_igm.unbinned	Anaerococcus_sp	Anaerococcus_sp-contgis	INFANT-GUT-ASSEMBLY-bin_18	INFANT-GUT-ASSEMBLY-bin_18-refined_0	Cluster.5
Day17a_QCcontig1489_split_00001	Bin_5	db_bin_37	maxbin.007	metabat_igm.unbinned	Anaerococcus_sp	Anaerococcus_sp-contgis	INFANT-GUT-ASSEMBLY-bin_18	INFANT-GUT-ASSEMBLY-bin_18-refined_0	Cluster.5
Day17a_QCcontig1508_split_00001	Bin_5	db_bin_37	maxbin.007	metabat_igm.unbinned	Anaerococcus_sp	Anaerococcus_sp-contgis	INFANT-GUT-ASSEMBLY-bin_18	INFANT-GUT-ASSEMBLY-bin_18-refined_0	Cluster.5
Day17a_QCcontig1537_split_00001	Bin_5	db_bin_37	maxbin.008	metabat_igm.unbinned	Propionibacterium_acnes	Anaerococcus_sp-contgis	INFANT-GUT-ASSEMBLY-bin_18	INFANT-GUT-ASSEMBLY-bin_18-refined_0	Cluster.5
Day17a_QCcontig1547_split_00001	Bin_5	db_bin_37	maxbin.007	metabat_igm.unbinned	Propionibacterium_acnes	Anaerococcus_sp-contgis	INFANT-GUT-ASSEMBLY-bin_18	INFANT-GUT-ASSEMBLY-bin_18-refined_0	Cluster.5
Day17a_QCcontig1579_split_00001	Bin_5	db_unbinned	maxbin.007	metabat_igm.unbinned		Anaerococcus_sp-contgis	INFANT-GUT-ASSEMBLY-bin_18	INFANT-GUT-ASSEMBLY-bin_18-refined_0	Cluster.5
Day17a_QCcontig1595_split_00001	Bin_5	db_bin_37	maxbin.007	metabat_igm.unbinned	Anaerococcus_sp	Anaerococcus_sp-contgis	INFANT-GUT-ASSEMBLY-bin_18	INFANT-GUT-ASSEMBLY-bin_18-refined_0	Cluster.5
Day17a_QCcontig1604_split_00001	Bin_5	db_bin_37	maxbin.007	metabat_igm.unbinned		Anaerococcus_sp-contgis	INFANT-GUT-ASSEMBLY-bin_18	INFANT-GUT-ASSEMBLY-bin_18-refined_0	Cluster.5
Day17a_QCcontig1619_split_00001	Bin_5	db_bin_37	maxbin.007	metabat_igm.unbinned	Anaerococcus_sp	Anaerococcus_sp-contgis	INFANT-GUT-ASSEMBLY-bin_18	INFANT-GUT-ASSEMBLY-bin_18-refined_0	Cluster.5
Day17a_QCcontig1620_split_00001	Bin_5	db_bin_37	maxbin.007	metabat_igm.unbinned		Anaerococcus_sp-contgis	INFANT-GUT-ASSEMBLY-bin_18	INFANT-GUT-ASSEMBLY-bin_18-refined_0	Cluster.5
Day17a_QCcontig1622_split_00001	Bin_5	db_bin_37	maxbin.007	metabat_igm.unbinned	Anaerococcus_sp	Anaerococcus_sp-contgis	INFANT-GUT-ASSEMBLY-bin_18	INFANT-GUT-ASSEMBLY-bin_18-refined_0	Cluster.5
Day17a_QCcontig1648_split_00001	Bin_5	db_bin_37	maxbin.008	metabat_igm.unbinned	Anaerococcus_sp	Anaerococcus_sp-contgis	INFANT-GUT-ASSEMBLY-bin_18	INFANT-GUT-ASSEMBLY-bin_18-refined_0	Cluster.5
Day17a_QCcontig1663_split_00001	Bin_5	db_bin_37	maxbin.007	metabat_igm.unbinned		Anaerococcus_sp-contgis	INFANT-GUT-ASSEMBLY-bin_18	INFANT-GUT-ASSEMBLY-bin_18-refined_0	Cluster.5
Day17a_QCcontig1666_split_00001	Bin_5	db_bin_37	maxbin.008	metabat_igm.unbinned	Anaerococcus_sp	Anaerococcus_sp-contgis	INFANT-GUT-ASSEMBLY-bin_21	INFANT-GUT-ASSEMBLY-bin_21-refined_0	Cluster.16
Day17a_QCcontig1676_split_00001	Bin_5	db_bin_46	maxbin.008	metabat_igm.unbinned	Anaerococcus_sp	Anaerococcus_sp-contgis	INFANT-GUT-ASSEMBLY-bin_18	INFANT-GUT-ASSEMBLY-bin_18-refined_0	Cluster.5
Day17a_QCcontig1688_split_00001	Bin_5	db_bin_37	maxbin.007	metabat_igm.unbinned		Anaerococcus_sp-contgis	INFANT-GUT-ASSEMBLY-bin_18	INFANT-GUT-ASSEMBLY-bin_18-refined_0	Cluster.5
Day17a_QCcontig1699_split_00001	Bin_5	db_bin_37	maxbin.007	metabat_igm.unbinned		Anaerococcus_sp-contgis	INFANT-GUT-ASSEMBLY-bin_18	INFANT-GUT-ASSEMBLY-bin_18-refined_0	Cluster.5
Day17a_QCcontig1705_split_00001	Bin_5	db_bin_37	maxbin.008	metabat_igm.unbinned	Anaerococcus_sp	Anaerococcus_sp-contgis	INFANT-GUT-ASSEMBLY-bin_18	INFANT-GUT-ASSEMBLY-bin_18-refined_0	Cluster.5
Day17a_QCcontig1731_split_00001	Bin_5	db_bin_37	maxbin.008	metabat_igm.unbinned	Propionibacterium_acnes	Anaerococcus_sp-contgis	INFANT-GUT-ASSEMBLY-bin_18	INFANT-GUT-ASSEMBLY-bin_18-refined_0	Cluster.5
Day17a_QCcontig1736_split_00001	Bin_5	db_bin_37	maxbin.008	metabat_igm.unbinned	Anaerococcus_sp	Anaerococcus_sp-contgis	INFANT-GUT-ASSEMBLY-bin_18	INFANT-GUT-ASSEMBLY-bin_18-refined_0	Cluster.5
Day17a_QCcontig1748_split_00001	Bin_5	db_bin_37	maxbin.007	metabat_igm.unbinned	Anaerococcus_sp	Anaerococcus_sp-contgis	INFANT-GUT-ASSEMBLY-bin_18	INFANT-GUT-ASSEMBLY-bin_18-refined_0	Cluster.5
Day17a_QCcontig1775_split_00001	Bin_5	db_bin_37	maxbin.007	metabat_igm.unbinned		Anaerococcus_sp-contgis	INFANT-GUT-ASSEMBLY-bin_18	INFANT-GUT-ASSEMBLY-bin_18-refined_0	Cluster.5
Day17a_QCcontig1875_split_00001	Bin_5	db_bin_37	maxbin.007	metabat_igm.unbinned		Anaerococcus_sp-contgis	INFANT-GUT-ASSEMBLY-bin_18	INFANT-GUT-ASSEMBLY-bin_18-refined_0	Cluster.5
Day17a_QCcontig1883_split_00001	Bin_5	db_unbinned	maxbin.008	metabat_igm.unbinned		Anaerococcus_sp-contgis	INFANT-GUT-ASSEMBLY-bin_21	INFANT-GUT-ASSEMBLY-bin_21-refined_0	Cluster.7
Day17a_QCcontig1884_split_00001	Bin_5	db_bin_37	maxbin.007	metabat_igm.unbinned	Anaerococcus_sp	Anaerococcus_sp-contgis	INFANT-GUT-ASSEMBLY-bin_18	INFANT-GUT-ASSEMBLY-bin_18-refined_0	Cluster.5
Day17a_QCcontig1928_split_00001	Bin_5	db_bin_37	maxbin.007	metabat_igm.unbinned	Anaerococcus_sp	Anaerococcus_sp-contgis	INFANT-GUT-ASSEMBLY-bin_18	INFANT-GUT-ASSEMBLY-bin_18-refined_0	Cluster.5
Day17a_QCcontig1935_split_00001	Bin_5	db_bin_37	maxbin.007	metabat_igm.unbinned	Propionibacterium_acnes	Anaerococcus_sp-contgis	INFANT-GUT-ASSEMBLY-bin_18	INFANT-GUT-ASSEMBLY-bin_18-refined_0	Cluster.5
Day17a_QCcontig1936_split_00001	Bin_5	db_bin_37	maxbin.008	metabat_igm.unbinned	Anaerococcus_sp	Anaerococcus_sp-contgis	INFANT-GUT-ASSEMBLY-bin_18	INFANT-GUT-ASSEMBLY-bin_18-refined_0	Cluster.2
Day17a_QCcontig1960_split_00001	Bin_5	db_bin_46	maxbin.008	metabat_igm.unbinned		Anaerococcus_sp-contgis	INFANT-GUT-ASSEMBLY-bin_21	INFANT-GUT-ASSEMBLY-bin_21-refined_0	Cluster.5
Day17a_QCcontig1981_split_00001	Bin_5	db_unbinned	maxbin.007	metabat_igm.unbinned	Anaerococcus_sp	Anaerococcus_sp-contgis	INFANT-GUT-ASSEMBLY-bin_18	INFANT-GUT-ASSEMBLY-bin_18-refined_0	Cluster.5
Day17a_QCcontig2014_split_00001	Bin_5	db_unbinned	maxbin.007	metabat_igm.unbinned	Anaerococcus_sp	Anaerococcus_sp-contgis	INFANT-GUT-ASSEMBLY-bin_18	INFANT-GUT-ASSEMBLY-bin_18-refined_0	Cluster.5
Day17a_QCcontig2031_split_00001	Bin_5	db_unbinned	maxbin.008	metabat_igm.unbinned		Anaerococcus_sp-contgis	INFANT-GUT-ASSEMBLY-bin_18	INFANT-GUT-ASSEMBLY-bin_18-refined_0	Cluster.5
Day17a_QCcontig2032_split_00001	Bin_5	db_bin_47	maxbin.007	metabat_igm.unbinned		Anaerococcus_sp-contgis	INFANT-GUT-ASSEMBLY-bin_18	INFANT-GUT-ASSEMBLY-bin_18-refined_0	Cluster.5
Day17a_QCcontig2033_split_00001	Bin_5	db_bin_37	maxbin.008	metabat_igm.unbinned		Anaerococcus_sp-contgis	INFANT-GUT-ASSEMBLY-bin_18	INFANT-GUT-ASSEMBLY-bin_18-refined_0	Cluster.5
Day17a_QCcontig2059_split_00001	Bin_5	db_bin_47	maxbin.007	metabat_igm.unbinned	Anaerococcus_sp	Anaerococcus_sp-contgis	INFANT-GUT-ASSEMBLY-bin_18	INFANT-GUT-ASSEMBLY-bin_18-refined_0	Cluster.5
Day17a_QCcontig2061_split_00001	Bin_5	db_bin_37	maxbin.008	metabat_igm.unbinned		Anaerococcus_sp-contgis	INFANT-GUT-ASSEMBLY-bin_18	INFANT-GUT-ASSEMBLY-bin_18-refined_0	Cluster.5
Day17a_QCcontig2075_split_00001	Bin_5	db_bin_37	maxbin.008	metabat_igm.unbinned	Anaerococcus_sp	Anaerococcus_sp-contgis	INFANT-GUT-ASSEMBLY-bin_18	INFANT-GUT-ASSEMBLY-bin_18-refined_0	Cluster.5
Day17a_QCcontig2080_split_00001	Bin_5	db_bin_37	maxbin.007	metabat_igm.unbinned	Anaerococcus_sp	Anaerococcus_sp-contgis	INFANT-GUT-ASSEMBLY-bin_18	INFANT-GUT-ASSEMBLY-bin_18-refined_0	Cluster.5
Day17a_QCcontig2097_split_00001	Bin_5	db_bin_37	maxbin.007	metabat_igm.unbinned		Anaerococcus_sp-contgis	INFANT-GUT-ASSEMBLY-bin_18	INFANT-GUT-ASSEMBLY-bin_18-refined_0	Cluster.5
Day17a_QCcontig2109_split_00001	Bin_5	db_unbinned	maxbin.008	metabat_igm.unbinned		Anaerococcus_sp-contgis	INFANT-GUT-ASSEMBLY-bin_16	INFANT-GUT-ASSEMBLY-bin_16	Cluster.5
Day17a_QCcontig2147_split_00001	Bin_5	db_bin_37	maxbin.007	metabat_igm.unbinned	Anaerococcus_sp	Anaerococcus_sp-contgis	INFANT-GUT-ASSEMBLY-bin_18	INFANT-GUT-ASSEMBLY-bin_18-refined_0	Cluster.5
Day17a_QCcontig2153_split_00001	Bin_5	db_bin_37	maxbin.008	metabat_igm.unbinned	Anaerococcus_sp	Anaerococcus_sp-contgis	INFANT-GUT-ASSEMBLY-bin_18	INFANT-GUT-ASSEMBLY-bin_18-refined_0	Cluster.5
Day17a_QCcontig2162_split_00001	Bin_5	db_bin_37	maxbin.008	metabat_igm.unbinned	Anaerococcus_sp	Anaerococcus_sp-contgis	INFANT-GUT-ASSEMBLY-bin_18	INFANT-GUT-ASSEMBLY-bin_18-refined_0	Cluster.5
Day17a_QCcontig2164_split_00001	Bin_5	db_bin_37	maxbin.007	metabat_igm.unbinned	Anaerococcus_sp	Anaerococcus_sp-contgis	INFANT-GUT-ASSEMBLY-bin_18	INFANT-GUT-ASSEMBLY-bin_18-refined_0	Cluster.5
Day17a_QCcontig2165_split_00001	Bin_5	db_bin_37	maxbin.007	metabat_igm.unbinned	Anaerococcus_sp	Anaerococcus_sp-contgis	INFANT-GUT-ASSEMBLY-bin_18	INFANT-GUT-ASSEMBLY-bin_18-refined_0	Cluster.5
Day17a_QCcontig2169_split_00001	Bin_5	db_bin_37	maxbin.008	metabat_igm.unbinned	Anaerococcus_sp	Anaerococcus_sp-contgis	INFANT-GUT-ASSEMBLY-bin_18	INFANT-GUT-ASSEMBLY-bin_18-refined_0	Cluster.5
Day17a_QCcontig2184_split_00001	Bin_5	db_bin_37	maxbin.007	metabat_igm.unbinned	Anaerococcus_sp	Anaerococcus_sp-contgis	INFANT-GUT-ASSEMBLY-bin_18	INFANT-GUT-ASSEMBLY-bin_18-refined_0	Cluster.5
Day17a_QCcontig2185_split_00001	Bin_5	db_bin_37	maxbin.008	metabat_igm.unbinned		Anaerococcus_sp-contgis	INFANT-GUT-ASSEMBLY-bin_18	INFANT-GUT-ASSEMBLY-bin_18-refined_0	Cluster.5
Day17a_QCcontig2191_split_00001	Bin_5	db_bin_37	maxbin.007	metabat_igm.unbinned	Anaerococcus_sp	Anaerococcus_sp-contgis	INFANT-GUT-ASSEMBLY-bin_18	INFANT-GUT-ASSEMBLY-bin_18-refined_0	Cluster.5
Day17a_QCcontig2196_split_00001	Bin_5	db_bin_46	maxbin.008	metabat_igm.unbinned		Anaerococcus_sp-contgis	INFANT-GUT-ASSEMBLY-bin_18	INFANT-GUT-ASSEMBLY-bin_18-refined_0	Cluster.5
Day17a_QCcontig2201_split_00001	Bin_5	db_bin_37	maxbin.008	metabat_igm.unbinned	Anaerococcus_sp	Anaerococcus_sp-contgis	INFANT-GUT-ASSEMBLY-bin_18	INFANT-GUT-ASSEMBLY-bin_18-refined_0	Cluster.5
Day17a_QCcontig2203_split_00001	Bin_5	db_bin_37	maxbin.007	metabat_igm.unbinned		Anaerococcus_sp-contgis	INFANT-GUT-ASSEMBLY-bin_18	INFANT-GUT-ASSEMBLY-bin_18-refined_0	Cluster.5
Day17a_QCcontig2206_split_00001	Bin_5	db_unbinned	maxbin.007	metabat_igm.unbinned		Anaerococcus_sp-contgis	INFANT-GUT-ASSEMBLY-bin_18	INFANT-GUT-ASSEMBLY-bin_18-refined_0	Cluster.5
Day17a_QCcontig2212_split_00001	Bin_5	db_bin_37	maxbin.007	metabat_igm.unbinned	Anaerococcus_sp	Anaerococcus_sp-contgis	INFANT-GUT-ASSEMBLY-bin_18	INFANT-GUT-ASSEMBLY-bin_18-refined_0	Cluster.5
Day17a_QCcontig2215_split_00001	Bin_5	db_bin_37	maxbin.007	metabat_igm.unbinned	Anaerococcus_sp	Anaerococcus_sp-contgis	INFANT-GUT-ASSEMBLY-bin_18	INFANT-GUT-ASSEMBLY-bin_18-refined_0	Cluster.5
Day17a_QCcontig2220_split_00001	Bin_5	db_bin_47	maxbin.007	metabat_igm.unbinned	Anaerococcus_sp	Anaerococcus_sp-contgis	INFANT-GUT-ASSEMBLY-bin_18	INFANT-GUT-ASSEMBLY-bin_18-refined_0	Cluster.5
Day17a_QCcontig2223_split_00001	Bin_5	db_bin_37	maxbin.008	metabat_igm.unbinned		Anaerococcus_sp-contgis	INFANT-GUT-ASSEMBLY-bin_18	INFANT-GUT-ASSEMBLY-bin_18-refined_0	Cluster.5
Day17a_QCcontig2231_split_00001	Bin_5	db_bin_37	maxbin.007	metabat_igm.unbinned		Anaerococcus_sp-contgis	INFANT-GUT-ASSEMBLY-bin_18	INFANT-GUT-ASSEMBLY-bin_18-refined_0	Cluster.5
Day17a_QCcontig2244_split_00001	Bin_5	db_bin_46	maxbin.007	metabat_igm.unbinned		Anaerococcus_sp-contgis	INFANT-GUT-ASSEMBLY-bin_18	INFANT-GUT-ASSEMBLY-bin_18-refined_0	Cluster.5
Day17a_QCcontig2263_split_00001	Bin_5	db_bin_37	maxbin.007	metabat_igm.unbinned		Anaerococcus_sp-contgis	INFANT-GUT-ASSEMBLY-bin_18	INFANT-GUT-ASSEMBLY-bin_18-refined_0	Cluster.5
Day17a_QCcontig2275_split_00001	Bin_5	db_bin_37	maxbin.007	metabat_igm.unbinned	Anaerococcus_sp	Anaerococcus_sp-contgis	INFANT-GUT-ASSEMBLY-bin_18	INFANT-GUT-ASSEMBLY-bin_18-refined_0	Cluster.5
Day17a_QCcontig2277_split_00001	Bin_5	db_bin_37	maxbin.007	metabat_igm.unbinned		Anaerococcus_sp-contgis	INFANT-GUT-ASSEMBLY-bin_18	INFANT-GUT-ASSEMBLY-bin_18-refined_0	Cluster.5
Day17a_QCcontig2278_split_00001	Bin_5	db_unbinned	maxbin.008	metabat_igm.unbinned		Anaerococcus_sp-contgis	INFANT-GUT-ASSEMBLY-bin_18	INFANT-GUT-ASSEMBLY-bin_18-refined_0	Cluster.5
Day17a_QCcontig2280_split_00001	Bin_5	db_bin_37	maxbin.007	metabat_igm.unbinned		Anaerococcus_sp-contgis	INFANT-GUT-ASSEMBLY-bin_18	INFANT-GUT-ASSEMBLY-bin_18-refined_0	Cluster.5
Day17a_QCcontig2296_split_00001	Bin_5	db_unbinned	maxbin.007	metabat_igm.unbinned		Anaerococcus_sp-contgis	INFANT-GUT-ASSEMBLY-bin_18	INFANT-GUT-ASSEMBLY-bin_18-refined_0	Cluster.5
Day17a_QCcontig2298_split_00001	Bin_5	db_bin_47	maxbin.007	metabat_igm.unbinned		Anaerococcus_sp-contgis	INFANT-GUT-ASSEMBLY-bin_18	INFANT-GUT-ASSEMBLY-bin_18-refined_0	Cluster.5
Day17a_QCcontig2304_split_00001	Bin_5	db_bin_37	maxbin.007	metabat_igm.unbinned	Anaerococcus_sp	Anaerococcus_sp-contgis	INFANT-GUT-ASSEMBLY-bin_18	INFANT-GUT-ASSEMBLY-bin_18-refined_0	Cluster.5
Day17a_QCcontig2309_split_00001	Bin_5	db_bin_37	maxbin.007	metabat_igm.unbinned		Anaerococcus_sp-contgis	INFANT-GUT-ASSEMBLY-bin_18	INFANT-GUT-ASSEMBLY-bin_18-refined_0	Cluster.5
Day17a_QCcontig2316_split_00001	Bin_5	db_bin_37	maxbin.008	metabat_igm.unbinned		Anaerococcus_sp-contgis	INFANT-GUT-ASSEMBLY-bin_18	INFANT-GUT-ASSEMBLY-bin_18-refined_0	Cluster.5
Day17a_QCcontig2318_split_00001	Bin_5	db_unbinned	maxbin.008	metabat_igm.unbinned	Anaerococcus_sp	Anaerococcus_sp-contgis	INFANT-GUT-ASSEMBLY-bin_21	INFANT-GUT-ASSEMBLY-bin_21-refined_0	Cluster.5
Day17a_QCcontig2325_split_00001	Bin_5	db_bin_37	maxbin.008	metabat_igm.unbinned		Anaerococcus_sp-contgis	INFANT-GUT-ASSEMBLY-bin_18	INFANT-GUT-ASSEMBLY-bin_18-refined_0	Cluster.5
Day17a_QCcontig2326_split_00001	Bin_5	db_bin_37	maxbin.008	metabat_igm.unbinned		Anaerococcus_sp-contgis	INFANT-GUT-ASSEMBLY-bin_18	INFANT-GUT-ASSEMBLY-bin_18-refined_0	Cluster.5
Day17a_QCcontig2346_split_00001	Bin_5	db_bin_37	maxbin.008	metabat_igm.unbinned		Anaerococcus_sp-contgis	INFANT-GUT-ASSEMBLY-bin_18	INFANT-GUT-ASSEMBLY-bin_18-refined_0	Cluster.5
Day17a_QCcontig2347_split_00001	Bin_5	db_bin_37	maxbin.008	metabat_igm.unbinned	Staphylococcus_epidermidis_misc_02	Anaerococcus_sp-contgis	INFANT-GUT-ASSEMBLY-bin_18	INFANT-GUT-ASSEMBLY-bin_18-refined_0	Cluster.5
Day17a_QCcontig2353_split_00001	Bin_5	db_bin_37	maxbin.008	metabat_igm.unbinned	Anaerococcus_sp	Anaerococcus_sp-contgis	INFANT-GUT-ASSEMBLY-bin_18	INFANT-GUT-ASSEMBLY-bin_18-refined_0	Cluster.5
Day17a_QCcontig2355_split_00001	Bin_5	db_bin_37	maxbin.007	metabat_igm.unbinned	Anaerococcus_sp	Anaerococcus_sp-contgis	INFANT-GUT-ASSEMBLY-bin_18	INFANT-GUT-ASSEMBLY-bin_18-refined_0	Cluster.5
Day17a_QCcontig2359_split_00001	Bin_5	db_bin_37	maxbin.007	metabat_igm.unbinned	Anaerococcus_sp	Anaerococcus_sp-contgis	INFANT-GUT-ASSEMBLY-bin_18	INFANT-GUT-ASSEMBLY-bin_18-refined_0	Cluster.5
Day17a_QCcontig2388_split_00001	Bin_5	db_bin_37	maxbin.008	metabat_igm.unbinned	Anaerococcus_sp	Anaerococcus_sp-contgis	INFANT-GUT-ASSEMBLY-bin_18	INFANT-GUT-ASSEMBLY-bin_18-refined_0	Cluster.5
Day17a_QCcontig2389_split_00001	Bin_5	db_bin_37	maxbin.007	metabat_igm.unbinned		Anaerococcus_sp-contgis	INFANT-GUT-ASSEMBLY-bin_18	INFANT-GUT-ASSEMBLY-bin_18-refined_0	Cluster.5
Day17a_QCcontig2399_split_00001	Bin_5	db_bin_37	maxbin.008	metabat_igm.unbinned	Propionibacterium_acnes	Anaerococcus_sp-contgis	INFANT-GUT-ASSEMBLY-bin_18	INFANT-GUT-ASSEMBLY-bin_18-refined_0	Cluster.5
Day17a_QCcontig2404_split_00001	Bin_5	db_bin_37	maxbin.007	metabat_igm.unbinned		Anaerococcus_sp-contgis	INFANT-GUT-ASSEMBLY-bin_18	INFANT-GUT-ASSEMBLY-bin_18-refined_0	Cluster.5
Day17a_QCcontig2413_split_00001	Bin_5	db_bin_37	maxbin.008	metabat_igm.unbinned		Anaerococcus_sp-contgis	INFANT-GUT-ASSEMBLY-bin_18	INFANT-GUT-ASSEMBLY-bin_18-refined_0	Cluster.5
Day17a_QCcontig2417_split_00001	Bin_5	db_bin_37	maxbin.008	metabat_igm.unbinned	Anaerococcus_sp	Anaerococcus_sp-contgis	INFANT-GUT-ASSEMBLY-bin_18	INFANT-GUT-ASSEMBLY-bin_18-refined_0	Cluster.5
Day17a_QCcontig2418_split_00001	Bin_5	db_bin_37	maxbin.008	metabat_igm.unbinned	Anaerococcus_sp	Anaerococcus_sp-contgis	INFANT-GUT-ASSEMBLY-bin_18	INFANT-GUT-ASSEMBLY-bin_18-refined_0	Cluster.5
Day17a_QCcontig2420_split_00001	Bin_5	db_bin_37	maxbin.007	metabat_igm.unbinned		Anaerococcus_sp-contgis	INFANT-GUT-ASSEMBLY-bin_18	INFANT-GUT-ASSEMBLY-bin_18-refined_0	Cluster.5
Day17a_QCcontig2426_split_00001	Bin_5	db_bin_37	maxbin.008	metabat_igm.unbinned		Anaerococcus_sp-contgis	INFANT-GUT-ASSEMBLY-bin_18	INFANT-GUT-ASSEMBLY-bin_18-refined_0	Cluster.5
Day17a_QCcontig2427_split_00001	Bin_5	db_bin_47	maxbin.008	metabat_igm.unbinned		Anaerococcus_sp-contgis	INFANT-GUT-ASSEMBLY-bin_18	INFANT-GUT-ASSEMBLY-bin_18-refined_0	Cluster.5
Day17a_QCcontig2446_split_00001	Bin_5	db_bin_37	maxbin.007	metabat_igm.unbinned		Anaerococcus_sp-contgis	INFANT-GUT-ASSEMBLY-bin_18	INFANT-GUT-ASSEMBLY-bin_18-refined_0	Cluster.5
Day17a_QCcontig2458_split_00001	Bin_5	db_bin_37	maxbin.008	metabat_igm.unbinned		Anaerococcus_sp-contgis	INFANT-GUT-ASSEMBLY-bin_18	INFANT-GUT-ASSEMBLY-bin_18-refined_0	Cluster.5
Day17a_QCcontig2468_split_00001	Bin_5	db_bin_37	maxbin.008	metabat_igm.unbinned		Anaerococcus_sp-contgis	INFANT-GUT-ASSEMBLY-bin_18	INFANT-GUT-ASSEMBLY-bin_18-refined_0	Cluster.5
Day17a_QCcontig2470_split_00001	Bin_5	db_bin_37	maxbin.007	metabat_igm.unbinned		Anaerococcus_sp-contgis	INFANT-GUT-ASSEMBLY-bin_18	INFANT-GUT-ASSEMBLY-bin_18-refined_0	Cluster.5
Day17a_QCcontig2473_split_00001	Bin_5	db_bin_37	maxbin.007	metabat_igm.unbinned		Anaerococcus_sp-contgis	INFANT-GUT-ASSEMBLY-bin_18	INFANT-GUT-ASSEMBLY-bin_18-refined_0	Cluster.5
Day17a_QCcontig2475_split_00001	Bin_5	db_bin_45	maxbin.007	metabat_igm.unbinned	Anaerococcus_sp	Anaerococcus_sp-contgis	INFANT-GUT-ASSEMBLY-bin_18	INFANT-GUT-ASSEMBLY-bin_18-refined_0	Cluster.5
Day17a_QCcontig2481_split_00001	Bin_5	db_bin_37	maxbin.008	metabat_igm.unbinned		Anaerococcus_sp-contgis	INFANT-GUT-ASSEMBLY-bin_18	INFANT-GUT-ASSEMBLY-bin_18-refined_0	Cluster.5
Day17a_QCcontig2483_split_00001	Bin_5	db_bin_37	maxbin.008	metabat_igm.unbinned	Propionibacterium_acnes	Anaerococcus_sp-contgis	INFANT-GUT-ASSEMBLY-bin_18	INFANT-GUT-ASSEMBLY-bin_18-refined_0	Cluster.5
Day17a_QCcontig2485_split_00001	Bin_5	db_bin_37	maxbin.007	metabat_igm.unbinned		Anaerococcus_sp-contgis	INFANT-GUT-ASSEMBLY-bin_18	INFANT-GUT-ASSEMBLY-bin_18-refined_0	Cluster.5
Day17a_QCcontig2486_split_00001	Bin_5	db_bin_37	maxbin.008	metabat_igm.unbinned		Anaerococcus_sp-contgis	INFANT-GUT-ASSEMBLY-bin_21	INFANT-GUT-ASSEMBLY-bin_21-refined_0	Cluster.5
Day17a_QCcontig2498_split_00001	Bin_5	db_bin_37	maxbin.008	metabat_igm.unbinned	Anaerococcus_sp	Anaerococcus_sp-contgis	INFANT-GUT-ASSEMBLY-bin_18	INFANT-GUT-ASSEMBLY-bin_18-refined_0	Cluster.5
Day17a_QCcontig2503_split_00001	Bin_5	db_bin_37	maxbin.007	metabat_igm.unbinned	Anaerococcus_sp	Anaerococcus_sp-contgis	INFANT-GUT-ASSEMBLY-bin_18	INFANT-GUT-ASSEMBLY-bin_18-refined_0	Cluster.5
Day17a_QCcontig2518_split_00001	Bin_5	db_bin_37	maxbin.008	metabat_igm.unbinned	Anaerococcus_sp	Anaerococcus_sp-contgis	INFANT-GUT-ASSEMBLY-bin_18	INFANT-GUT-ASSEMBLY-bin_18-refined_0	Cluster.2
Day17a_QCcontig2529_split_00001	Bin_5	db_bin_37	maxbin.007	metabat_igm.unbinned	Anaerococcus_sp	Anaerococcus_sp-contgis	INFANT-GUT-ASSEMBLY-bin_18	INFANT-GUT-ASSEMBLY-bin_18-refined_0	Cluster.5
Day17a_QCcontig2542_split_00001	Bin_5	db_bin_37	maxbin.007	metabat_igm.unbinned	Anaerococcus_sp	Anaerococcus_sp-contgis	INFANT-GUT-ASSEMBLY-bin_18	INFANT-GUT-ASSEMBLY-bin_18-refined_0	Cluster.5
Day17a_QCcontig2547_split_00001	Bin_5	db_bin_37	maxbin.007	metabat_igm.unbinned		Anaerococcus_sp-contgis	INFANT-GUT-ASSEMBLY-bin_18	INFANT-GUT-ASSEMBLY-bin_18-refined_0	Cluster.5
Day17a_QCcontig2549_split_00001	Bin_5	db_bin_46	maxbin.008	metabat_igm.unbinned		Anaerococcus_sp-contgis	INFANT-GUT-ASSEMBLY-bin_18	INFANT-GUT-ASSEMBLY-bin_18-refined_0	Cluster.5
Day17a_QCcontig2553_split_00001	Bin_5	db_bin_37	maxbin.008	metabat_igm.unbinned		Anaerococcus_sp-contgis	INFANT-GUT-ASSEMBLY-bin_18	INFANT-GUT-ASSEMBLY-bin_18-refined_0	Cluster.5
Day17a_QCcontig2561_split_00001	Bin_5	db_bin_37	maxbin.008	metabat_igm.unbinned	Anaerococcus_sp	Anaerococcus_sp-contgis	INFANT-GUT-ASSEMBLY-bin_18	INFANT-GUT-ASSEMBLY-bin_18-refined_0	Cluster.5
Day17a_QCcontig2589_split_00001	Bin_5	db_bin_37	maxbin.007	metabat_igm.unbinned		Anaerococcus_sp-contgis	INFANT-GUT-ASSEMBLY-bin_18	INFANT-GUT-ASSEMBLY-bin_18-refined_0	Cluster.5
Day17a_QCcontig2601_split_00001	Bin_5	db_bin_37	maxbin.007	metabat_igm.unbinned		Anaerococcus_sp-contgis	INFANT-GUT-ASSEMBLY-bin_18	INFANT-GUT-ASSEMBLY-bin_18-refined_0	Cluster.5
Day17a_QCcontig2613_split_00001	Bin_5	db_bin_37	maxbin.008	metabat_igm.unbinned		Anaerococcus_sp-contgis	INFANT-GUT-ASSEMBLY-bin_18	INFANT-GUT-ASSEMBLY-bin_18-refined_0	Cluster.5
Day17a_QCcontig2626_split_00001	Bin_5	db_bin_37	maxbin.007	metabat_igm.unbinned		Anaerococcus_sp-contgis	INFANT-GUT-ASSEMBLY-bin_18	INFANT-GUT-ASSEMBLY-bin_18-refined_0	Cluster.5
Day17a_QCcontig2638_split_00001	Bin_5	db_bin_37	maxbin.007	metabat_igm.unbinned	Propionibacterium_acnes	Anaerococcus_sp-contgis	INFANT-GUT-ASSEMBLY-bin_18	INFANT-GUT-ASSEMBLY-bin_18-refined_0	Cluster.5
Day17a_QCcontig2644_split_00001	Bin_5	db_bin_45	maxbin.008	metabat_igm.unbinned	Anaerococcus_sp	Anaerococcus_sp-contgis	INFANT-GUT-ASSEMBLY-bin_18	INFANT-GUT-ASSEMBLY-bin_18-refined_0	Cluster.5
Day17a_QCcontig2647_split_00001	Bin_5	db_bin_47	maxbin.008	metabat_igm.unbinned		Anaerococcus_sp-contgis	INFANT-GUT-ASSEMBLY-bin_18	INFANT-GUT-ASSEMBLY-bin_18-refined_0	Cluster.5
Day17a_QCcontig2657_split_00001	Bin_5	db_bin_47	maxbin.008	metabat_igm.unbinned		Anaerococcus_sp-contgis	INFANT-GUT-ASSEMBLY-bin_18	INFANT-GUT-ASSEMBLY-bin_18-refined_0	Cluster.5
Day17a_QCcontig2660_split_00001	Bin_5	db_bin_37	maxbin.008	metabat_igm.unbinned		Anaerococcus_sp-contgis	INFANT-GUT-ASSEMBLY-bin_18	INFANT-GUT-ASSEMBLY-bin_18-refined_0	Cluster.5
Day17a_QCcontig2676_split_00001	Bin_5	db_bin_37	maxbin.007	metabat_igm.unbinned		Anaerococcus_sp-contgis	INFANT-GUT-ASSEMBLY-bin_18	INFANT-GUT-ASSEMBLY-bin_18-refined_0	Cluster.5
Day17a_QCcontig2679_split_00001	Bin_5	db_bin_47	maxbin.008	metabat_igm.unbinned	Propionibacterium_acnes	Anaerococcus_sp-contgis	INFANT-GUT-ASSEMBLY-bin_18	INFANT-GUT-ASSEMBLY-bin_18-refined_0	Cluster.5
Day17a_QCcontig2680_split_00001	Bin_5	db_bin_37	maxbin.007	metabat_igm.unbinned	Propionibacterium_acnes	Anaerococcus_sp-contgis	INFANT-GUT-ASSEMBLY-bin_18	INFANT-GUT-ASSEMBLY-bin_18-refined_0	Cluster.5
Day17a_QCcontig2687_split_00001	Bin_5	db_bin_37	maxbin.008	metabat_igm.unbinned		Anaerococcus_sp-contgis	INFANT-GUT-ASSEMBLY-bin_18	INFANT-GUT-ASSEMBLY-bin_18-refined_0	Cluster.5
Day17a_QCcontig2695_split_00001	Bin_5	db_bin_37	maxbin.007	metabat_igm.unbinned	Anaerococcus_sp	Anaerococcus_sp-contgis	INFANT-GUT-ASSEMBLY-bin_18	INFANT-GUT-ASSEMBLY-bin_18-refined_0	Cluster.5
Day17a_QCcontig2720_split_00001	Bin_5	db_unbinned	maxbin.008	metabat_igm.unbinned		Anaerococcus_sp-contgis	INFANT-GUT-ASSEMBLY-bin_18	INFANT-GUT-ASSEMBLY-bin_18-refined_0	Cluster.5
Day17a_QCcontig2721_split_00001	Bin_5	db_unbinned	maxbin.008	metabat_igm.unbinned		Anaerococcus_sp-contgis	INFANT-GUT-ASSEMBLY-bin_18	INFANT-GUT-ASSEMBLY-bin_18-refined_0	Cluster.5
Day17a_QCcontig2727_split_00001	Bin_5	db_bin_37	maxbin.008	metabat_igm.unbinned		Anaerococcus_sp-contgis	INFANT-GUT-ASSEMBLY-bin_18	INFANT-GUT-ASSEMBLY-bin_18-refined_0	Cluster.12
Day17a_QCcontig2733_split_00001	Bin_5	db_unbinned	maxbin.008	metabat_igm.unbinned		Anaerococcus_sp-contgis	INFANT-GUT-ASSEMBLY-bin_21	INFANT-GUT-ASSEMBLY-bin_21-refined_0	Cluster.5
Day17a_QCcontig2738_split_00001	Bin_5	db_bin_37	maxbin.008	metabat_igm.unbinned	Propionibacterium_acnes	Anaerococcus_sp-contgis	INFANT-GUT-ASSEMBLY-bin_18	INFANT-GUT-ASSEMBLY-bin_18-refined_0	Cluster.5
Day17a_QCcontig2742_split_00001	Bin_5	db_unbinned	maxbin.007	metabat_igm.9	Anaerococcus_sp	Anaerococcus_sp-contgis	INFANT-GUT-ASSEMBLY-bin_18	INFANT-GUT-ASSEMBLY-bin_18-refined_0	Cluster.5
Day17a_QCcontig2752_split_00001	Bin_5	db_bin_37	maxbin.008	metabat_igm.unbinned		Anaerococcus_sp-contgis	INFANT-GUT-ASSEMBLY-bin_18	INFANT-GUT-ASSEMBLY-bin_18-refined_0	Cluster.5
Day17a_QCcontig2756_split_00001	Bin_5	db_bin_37	maxbin.007	metabat_igm.unbinned		Anaerococcus_sp-contgis	INFANT-GUT-ASSEMBLY-bin_18	INFANT-GUT-ASSEMBLY-bin_18-refined_0	Cluster.5
Day17a_QCcontig2762_split_00001	Bin_5	db_bin_47	maxbin.007	metabat_igm.unbinned		Anaerococcus_sp-contgis	INFANT-GUT-ASSEMBLY-bin_18	INFANT-GUT-ASSEMBLY-bin_18-refined_0	Cluster.5
Day17a_QCcontig2765_split_00001	Bin_5	db_bin_47	maxbin.007	metabat_igm.unbinned		Anaerococcus_sp-contgis	INFANT-GUT-ASSEMBLY-bin_18	INFANT-GUT-ASSEMBLY-bin_18-refined_0	Cluster.5
Day17a_QCcontig2771_split_00001	Bin_5	db_bin_5	maxbin.007	metabat_igm.unbinned		Anaerococcus_sp-contgis	INFANT-GUT-ASSEMBLY-bin_18	INFANT-GUT-ASSEMBLY-bin_18-refined_0	Cluster.5
Day17a_QCcontig2774_split_00001	Bin_5	db_bin_47	maxbin.007	metabat_igm.unbinned	Anaerococcus_sp	Anaerococcus_sp-contgis	INFANT-GUT-ASSEMBLY-bin_18	INFANT-GUT-ASSEMBLY-bin_18-refined_0	Cluster.5
Day17a_QCcontig2776_split_00001	Bin_5	db_bin_37	maxbin.007	metabat_igm.unbinned	Anaerococcus_sp	Anaerococcus_sp-contgis	INFANT-GUT-ASSEMBLY-bin_18	INFANT-GUT-ASSEMBLY-bin_18-refined_0	Cluster.5
Day17a_QCcontig2783_split_00001	Bin_5	db_bin_37	maxbin.007	metabat_igm.unbinned	Anaerococcus_sp	Anaerococcus_sp-contgis	INFANT-GUT-ASSEMBLY-bin_18	INFANT-GUT-ASSEMBLY-bin_18-refined_0	Cluster.5
Day17a_QCcontig2789_split_00001	Bin_5	db_bin_37	maxbin.007	metabat_igm.unbinned		Anaerococcus_sp-contgis	INFANT-GUT-ASSEMBLY-bin_18	INFANT-GUT-ASSEMBLY-bin_18-refined_0	Cluster.15
Day17a_QCcontig2792_split_00001	Bin_5	db_bin_37	maxbin.008	metabat_igm.unbinned	Anaerococcus_sp	Anaerococcus_sp-contgis	INFANT-GUT-ASSEMBLY-bin_18	INFANT-GUT-ASSEMBLY-bin_18-refined_0	Cluster.5
Day17a_QCcontig2793_split_00001	Bin_5	db_bin_37	maxbin.007	metabat_igm.unbinned	Anaerococcus_sp	Anaerococcus_sp-contgis	INFANT-GUT-ASSEMBLY-bin_18	INFANT-GUT-ASSEMBLY-bin_18-refined_0	Cluster.5
Day17a_QCcontig2794_split_00001	Bin_5	db_bin_46	maxbin.007	metabat_igm.unbinned		Anaerococcus_sp-contgis	INFANT-GUT-ASSEMBLY-bin_18	INFANT-GUT-ASSEMBLY-bin_18-refined_0	Cluster.5
Day17a_QCcontig2795_split_00001	Bin_5	db_bin_37	maxbin.008	metabat_igm.unbinned	Anaerococcus_sp	Anaerococcus_sp-contgis	INFANT-GUT-ASSEMBLY-bin_18	INFANT-GUT-ASSEMBLY-bin_18-refined_0	Cluster.5
Day17a_QCcontig2806_split_00001	Bin_5	db_bin_37	maxbin.008	metabat_igm.unbinned	Anaerococcus_sp	Anaerococcus_sp-contgis	INFANT-GUT-ASSEMBLY-bin_18	INFANT-GUT-ASSEMBLY-bin_18-refined_0	Cluster.12
Day17a_QCcontig2807_split_00001	Bin_5	db_bin_37	maxbin.007	metabat_igm.unbinned	Anaerococcus_sp	Anaerococcus_sp-contgis	INFANT-GUT-ASSEMBLY-bin_18	INFANT-GUT-ASSEMBLY-bin_18-refined_0	Cluster.15
Day17a_QCcontig2829_split_00001	Bin_5	db_bin_37	maxbin.007	metabat_igm.unbinned	Anaerococcus_sp	Anaerococcus_sp-contgis	INFANT-GUT-ASSEMBLY-bin_18	INFANT-GUT-ASSEMBLY-bin_18-refined_0	Cluster.5
Day17a_QCcontig2835_split_00001	Bin_5	db_bin_37	maxbin.007	metabat_igm.unbinned		Anaerococcus_sp-contgis	INFANT-GUT-ASSEMBLY-bin_18	INFANT-GUT-ASSEMBLY-bin_18-refined_0	Cluster.5
Day17a_QCcontig2836_split_00001	Bin_5	db_bin_37	maxbin.008	metabat_igm.unbinned		Anaerococcus_sp-contgis	INFANT-GUT-ASSEMBLY-bin_18	INFANT-GUT-ASSEMBLY-bin_18-refined_0	Cluster.5
Day17a_QCcontig2838_split_00001	Bin_5	db_bin_37	maxbin.008	metabat_igm.unbinned		Anaerococcus_sp-contgis	INFANT-GUT-ASSEMBLY-bin_18	INFANT-GUT-ASSEMBLY-bin_18-refined_0	Cluster.5
Day17a_QCcontig2852_split_00001	Bin_5	db_unbinned	maxbin.008	metabat_igm.unbinned		Anaerococcus_sp-contgis	INFANT-GUT-ASSEMBLY-bin_21	INFANT-GUT-ASSEMBLY-bin_21-refined_0	Cluster.5
Day17a_QCcontig2857_split_00001	Bin_5	db_bin_37	maxbin.007	metabat_igm.unbinned		Anaerococcus_sp-contgis	INFANT-GUT-ASSEMBLY-bin_18	INFANT-GUT-ASSEMBLY-bin_18-refined_0	Cluster.5
Day17a_QCcontig2864_split_00001	Bin_5	db_bin_37	maxbin.007	metabat_igm.unbinned	Anaerococcus_sp	Anaerococcus_sp-contgis	INFANT-GUT-ASSEMBLY-bin_18	INFANT-GUT-ASSEMBLY-bin_18-refined_0	Cluster.5
Day17a_QCcontig2865_split_00001	Bin_5	db_bin_37	maxbin.008	metabat_igm.unbinned		Anaerococcus_sp-contgis	INFANT-GUT-ASSEMBLY-bin_18	INFANT-GUT-ASSEMBLY-bin_18-refined_0	Cluster.5
Day17a_QCcontig2869_split_00001	Bin_5	db_bin_11	maxbin.008	metabat_igm.unbinned		Anaerococcus_sp-contgis	INFANT-GUT-ASSEMBLY-bin_21	INFANT-GUT-ASSEMBLY-bin_21-refined_0	Cluster.5
Day17a_QCcontig2870_split_00001	Bin_5	db_bin_37	maxbin.008	metabat_igm.unbinned		Anaerococcus_sp-contgis	INFANT-GUT-ASSEMBLY-bin_18	INFANT-GUT-ASSEMBLY-bin_18-refined_0	Cluster.5
Day17a_QCcontig2873_split_00001	Bin_5	db_bin_37	maxbin.007	metabat_igm.unbinned		Anaerococcus_sp-contgis	INFANT-GUT-ASSEMBLY-bin_18	INFANT-GUT-ASSEMBLY-bin_18-refined_0	Cluster.5
Day17a_QCcontig2874_split_00001	Bin_5	db_bin_37	maxbin.008	metabat_igm.unbinned	Anaerococcus_sp	Anaerococcus_sp-contgis	INFANT-GUT-ASSEMBLY-bin_18	INFANT-GUT-ASSEMBLY-bin_18-refined_0	Cluster.5
Day17a_QCcontig2881_split_00001	Bin_5	db_bin_37	maxbin.007	metabat_igm.unbinned		Anaerococcus_sp-contgis	INFANT-GUT-ASSEMBLY-bin_18	INFANT-GUT-ASSEMBLY-bin_18-refined_0	Cluster.5
Day17a_QCcontig2885_split_00001	Bin_5	db_bin_37	maxbin.008	metabat_igm.unbinned	Anaerococcus_sp	Anaerococcus_sp-contgis	INFANT-GUT-ASSEMBLY-bin_18	INFANT-GUT-ASSEMBLY-bin_18-refined_0	Cluster.5
Day17a_QCcontig2896_split_00001	Bin_5	db_bin_37	maxbin.007	metabat_igm.unbinned	Anaerococcus_sp	Anaerococcus_sp-contgis	INFANT-GUT-ASSEMBLY-bin_18	INFANT-GUT-ASSEMBLY-bin_18-refined_0	Cluster.5
Day17a_QCcontig2899_split_00001	Bin_5	db_bin_37	maxbin.008	metabat_igm.unbinned	Anaerococcus_sp	Anaerococcus_sp-contgis	INFANT-GUT-ASSEMBLY-bin_18	INFANT-GUT-ASSEMBLY-bin_18-refined_0	Cluster.5
Day17a_QCcontig2907_split_00001	Bin_5	db_bin_37	maxbin.008	metabat_igm.unbinned	Anaerococcus_sp	Anaerococcus_sp-contgis	INFANT-GUT-ASSEMBLY-bin_18	INFANT-GUT-ASSEMBLY-bin_18-refined_0	Cluster.5
Day17a_QCcontig2924_split_00001	Bin_5	db_bin_37	maxbin.008	metabat_igm.unbinned		Anaerococcus_sp-contgis	INFANT-GUT-ASSEMBLY-bin_18	INFANT-GUT-ASSEMBLY-bin_18-refined_0	Cluster.5
Day17a_QCcontig2937_split_00001	Bin_5	db_bin_37	maxbin.008	metabat_igm.unbinned		Anaerococcus_sp-contgis	INFANT-GUT-ASSEMBLY-bin_18	INFANT-GUT-ASSEMBLY-bin_18-refined_0	Cluster.5
Day17a_QCcontig2951_split_00001	Bin_5	db_bin_37	maxbin.008	metabat_igm.unbinned		Anaerococcus_sp-contgis	INFANT-GUT-ASSEMBLY-bin_18	INFANT-GUT-ASSEMBLY-bin_18-refined_0	Cluster.5
Day17a_QCcontig2955_split_00001	Bin_5	db_bin_37	maxbin.007	metabat_igm.unbinned		Anaerococcus_sp-contgis	INFANT-GUT-ASSEMBLY-bin_18	INFANT-GUT-ASSEMBLY-bin_18-refined_0	Cluster.5
Day17a_QCcontig2957_split_00001	Bin_5	db_bin_37	maxbin.008	metabat_igm.unbinned		Anaerococcus_sp-contgis	INFANT-GUT-ASSEMBLY-bin_18	INFANT-GUT-ASSEMBLY-bin_18-refined_0	Cluster.5
Day17a_QCcontig2959_split_00001	Bin_5	db_bin_37	maxbin.007	metabat_igm.unbinned	Anaerococcus_sp	Anaerococcus_sp-contgis	INFANT-GUT-ASSEMBLY-bin_18	INFANT-GUT-ASSEMBLY-bin_18-refined_0	Cluster.5
Day17a_QCcontig2960_split_00001	Bin_5	db_bin_37	maxbin.007	metabat_igm.unbinned		Anaerococcus_sp-contgis	INFANT-GUT-ASSEMBLY-bin_18	INFANT-GUT-ASSEMBLY-bin_18-refined_0	Cluster.5
Day17a_QCcontig2961_split_00001	Bin_5	db_bin_37	maxbin.007	metabat_igm.unbinned	Anaerococcus_sp	Anaerococcus_sp-contgis	INFANT-GUT-ASSEMBLY-bin_18	INFANT-GUT-ASSEMBLY-bin_18-refined_0	Cluster.5
Day17a_QCcontig2963_split_00001	Bin_5	db_unbinned	maxbin.008	metabat_igm.unbinned		Anaerococcus_sp-contgis	INFANT-GUT-ASSEMBLY-bin_21	INFANT-GUT-ASSEMBLY-bin_21-refined_0	Cluster.5
Day17a_QCcontig2964_split_00001	Bin_5	db_bin_37	maxbin.008	metabat_igm.unbinned	Anaerococcus_sp	Anaerococcus_sp-contgis	INFANT-GUT-ASSEMBLY-bin_18	INFANT-GUT-ASSEMBLY-bin_18-refined_0	Cluster.5
Day17a_QCcontig2965_split_00001	Bin_5	db_bin_47	maxbin.007	metabat_igm.unbinned	Anaerococcus_sp	Anaerococcus_sp-contgis	INFANT-GUT-ASSEMBLY-bin_18	INFANT-GUT-ASSEMBLY-bin_18-refined_0	Cluster.5
Day17a_QCcontig2969_split_00001	Bin_5	db_bin_37	maxbin.007	metabat_igm.unbinned	Anaerococcus_sp	Anaerococcus_sp-contgis	INFANT-GUT-ASSEMBLY-bin_18	INFANT-GUT-ASSEMBLY-bin_18-refined_0	Cluster.5
Day17a_QCcontig2981_split_00001	Bin_5	db_bin_37	maxbin.007	metabat_igm.unbinned	Anaerococcus_sp	Anaerococcus_sp-contgis	INFANT-GUT-ASSEMBLY-bin_18	INFANT-GUT-ASSEMBLY-bin_18-refined_0	Cluster.5
Day17a_QCcontig2983_split_00001	Bin_5	db_bin_37	maxbin.008	metabat_igm.unbinned		Anaerococcus_sp-contgis	INFANT-GUT-ASSEMBLY-bin_18	INFANT-GUT-ASSEMBLY-bin_18-refined_0	Cluster.3
Day17a_QCcontig2984_split_00001	Bin_5	db_bin_47	maxbin.008	metabat_igm.unbinned		Anaerococcus_sp-contgis	INFANT-GUT-ASSEMBLY-bin_18	INFANT-GUT-ASSEMBLY-bin_18-refined_0	Cluster.5
Day17a_QCcontig2988_split_00001	Bin_5	db_bin_37	maxbin.007	metabat_igm.unbinned		Anaerococcus_sp-contgis	INFANT-GUT-ASSEMBLY-bin_18	INFANT-GUT-ASSEMBLY-bin_18-refined_0	Cluster.5
Day17a_QCcontig2989_split_00001	Bin_5	db_bin_37	maxbin.007	metabat_igm.unbinned	Anaerococcus_sp	Anaerococcus_sp-contgis	INFANT-GUT-ASSEMBLY-bin_18	INFANT-GUT-ASSEMBLY-bin_18-refined_0	Cluster.5
Day17a_QCcontig2993_split_00001	Bin_5	db_bin_37	maxbin.007	metabat_igm.unbinned		Anaerococcus_sp-contgis	INFANT-GUT-ASSEMBLY-bin_18	INFANT-GUT-ASSEMBLY-bin_18-refined_0	Cluster.5
Day17a_QCcontig2994_split_00001	Bin_5	db_bin_37	maxbin.008	metabat_igm.unbinned		Anaerococcus_sp-contgis	INFANT-GUT-ASSEMBLY-bin_18	INFANT-GUT-ASSEMBLY-bin_18-refined_0	Cluster.5
Day17a_QCcontig2996_split_00001	Bin_5	db_bin_37	maxbin.007	metabat_igm.unbinned	Anaerococcus_sp	Anaerococcus_sp-contgis	INFANT-GUT-ASSEMBLY-bin_18	INFANT-GUT-ASSEMBLY-bin_18-refined_0	Cluster.5
Day17a_QCcontig3000_split_00001	Bin_5	db_unbinned	maxbin.008	metabat_igm.unbinned		Anaerococcus_sp-contgis	INFANT-GUT-ASSEMBLY-bin_21	INFANT-GUT-ASSEMBLY-bin_21-refined_0	Cluster.5
Day17a_QCcontig3013_split_00001	Bin_5	db_bin_37	maxbin.007	metabat_igm.unbinned		Anaerococcus_sp-contgis	INFANT-GUT-ASSEMBLY-bin_18	INFANT-GUT-ASSEMBLY-bin_18-refined_0	Cluster.5
Day17a_QCcontig3017_split_00001	Bin_5	db_bin_37	maxbin.007	metabat_igm.unbinned		Anaerococcus_sp-contgis	INFANT-GUT-ASSEMBLY-bin_18	INFANT-GUT-ASSEMBLY-bin_18-refined_0	Cluster.5
Day17a_QCcontig3018_split_00001	Bin_5	db_unbinned	maxbin.008	metabat_igm.unbinned		Anaerococcus_sp-contgis	INFANT-GUT-ASSEMBLY-bin_18	INFANT-GUT-ASSEMBLY-bin_18-refined_0	Cluster.5
Day17a_QCcontig3023_split_00001	Bin_5	db_bin_37	maxbin.007	metabat_igm.unbinned		Anaerococcus_sp-contgis	INFANT-GUT-ASSEMBLY-bin_18	INFANT-GUT-ASSEMBLY-bin_18-refined_0	Cluster.5
Day17a_QCcontig3026_split_00001	Bin_5	db_bin_37	maxbin.008	metabat_igm.unbinned		Anaerococcus_sp-contgis	INFANT-GUT-ASSEMBLY-bin_18	INFANT-GUT-ASSEMBLY-bin_18-refined_0	Cluster.5
Day17a_QCcontig3033_split_00001	Bin_5	db_bin_47	maxbin.007	metabat_igm.unbinned	Anaerococcus_sp	Anaerococcus_sp-contgis	INFANT-GUT-ASSEMBLY-bin_18	INFANT-GUT-ASSEMBLY-bin_18-refined_0	Cluster.5
Day17a_QCcontig3037_split_00001	Bin_5	db_bin_37	maxbin.008	metabat_igm.unbinned		Anaerococcus_sp-contgis	INFANT-GUT-ASSEMBLY-bin_18	INFANT-GUT-ASSEMBLY-bin_18-refined_0	Cluster.5
Day17a_QCcontig3044_split_00001	Bin_5	db_bin_37	maxbin.008	metabat_igm.unbinned		Anaerococcus_sp-contgis	INFANT-GUT-ASSEMBLY-bin_18	INFANT-GUT-ASSEMBLY-bin_18-refined_0	Cluster.5
Day17a_QCcontig3045_split_00001	Bin_5	db_bin_37	maxbin.008	metabat_igm.unbinned		Anaerococcus_sp-contgis	INFANT-GUT-ASSEMBLY-bin_18	INFANT-GUT-ASSEMBLY-bin_18-refined_0	Cluster.5
Day17a_QCcontig3047_split_00001	Bin_5	db_bin_37	maxbin.008	metabat_igm.unbinned		Anaerococcus_sp-contgis	INFANT-GUT-ASSEMBLY-bin_18	INFANT-GUT-ASSEMBLY-bin_18-refined_0	Cluster.5
Day17a_QCcontig3057_split_00001	Bin_5	db_bin_37	maxbin.008	metabat_igm.unbinned		Anaerococcus_sp-contgis	INFANT-GUT-ASSEMBLY-bin_18	INFANT-GUT-ASSEMBLY-bin_18-refined_0	Cluster.5
Day17a_QCcontig3059_split_00001	Bin_5	db_bin_37	maxbin.007	metabat_igm.unbinned		Anaerococcus_sp-contgis	INFANT-GUT-ASSEMBLY-bin_18	INFANT-GUT-ASSEMBLY-bin_18-refined_0	Cluster.5
Day17a_QCcontig3060_split_00001	Bin_5	db_unbinned	maxbin.008	metabat_igm.unbinned	Propionibacterium_acnes	Anaerococcus_sp-contgis	INFANT-GUT-ASSEMBLY-bin_18	INFANT-GUT-ASSEMBLY-bin_18-refined_0	Cluster.5
Day17a_QCcontig3062_split_00001	Bin_5	db_bin_37	maxbin.007	metabat_igm.unbinned	Anaerococcus_sp	Anaerococcus_sp-contgis	INFANT-GUT-ASSEMBLY-bin_18	INFANT-GUT-ASSEMBLY-bin_18-refined_0	Cluster.5
Day17a_QCcontig3067_split_00001	Bin_5	db_bin_37	maxbin.008	metabat_igm.unbinned	Anaerococcus_sp	Anaerococcus_sp-contgis	INFANT-GUT-ASSEMBLY-bin_18	INFANT-GUT-ASSEMBLY-bin_18-refined_0	Cluster.5
Day17a_QCcontig3068_split_00001	Bin_5	db_bin_37	maxbin.007	metabat_igm.unbinned	Anaerococcus_sp	Anaerococcus_sp-contgis	INFANT-GUT-ASSEMBLY-bin_18	INFANT-GUT-ASSEMBLY-bin_18-refined_0	Cluster.5
Day17a_QCcontig3070_split_00001	Bin_5	db_bin_37	maxbin.007	metabat_igm.unbinned	Anaerococcus_sp	Anaerococcus_sp-contgis	INFANT-GUT-ASSEMBLY-bin_18	INFANT-GUT-ASSEMBLY-bin_18-refined_0	Cluster.5
Day17a_QCcontig3075_split_00001	Bin_5	db_bin_37	maxbin.007	metabat_igm.unbinned	Anaerococcus_sp	Anaerococcus_sp-contgis	INFANT-GUT-ASSEMBLY-bin_18	INFANT-GUT-ASSEMBLY-bin_18-refined_0	Cluster.5
Day17a_QCcontig3080_split_00001	Bin_5	db_bin_37	maxbin.007	metabat_igm.unbinned	Anaerococcus_sp	Anaerococcus_sp-contgis	INFANT-GUT-ASSEMBLY-bin_18	INFANT-GUT-ASSEMBLY-bin_18-refined_0	Cluster.5
Day17a_QCcontig3083_split_00001	Bin_5	db_unbinned	maxbin.008	metabat_igm.unbinned		Anaerococcus_sp-contgis	INFANT-GUT-ASSEMBLY-bin_21	INFANT-GUT-ASSEMBLY-bin_21-refined_0	Cluster.5
Day17a_QCcontig3084_split_00001	Bin_5	db_bin_37	maxbin.007	metabat_igm.unbinned	Anaerococcus_sp	Anaerococcus_sp-contgis	INFANT-GUT-ASSEMBLY-bin_18	INFANT-GUT-ASSEMBLY-bin_18-refined_0	Cluster.5
Day17a_QCcontig3085_split_00001	Bin_5	db_bin_37	maxbin.008	metabat_igm.unbinned		Anaerococcus_sp-contgis	INFANT-GUT-ASSEMBLY-bin_18	INFANT-GUT-ASSEMBLY-bin_18-refined_0	Cluster.5
Day17a_QCcontig3086_split_00001	Bin_5	db_bin_37	maxbin.008	metabat_igm.unbinned	Anaerococcus_sp	Anaerococcus_sp-contgis	INFANT-GUT-ASSEMBLY-bin_18	INFANT-GUT-ASSEMBLY-bin_18-refined_0	Cluster.5
Day17a_QCcontig3091_split_00001	Bin_5	db_bin_37	maxbin.007	metabat_igm.unbinned	Anaerococcus_sp	Anaerococcus_sp-contgis	INFANT-GUT-ASSEMBLY-bin_18	INFANT-GUT-ASSEMBLY-bin_18-refined_0	Cluster.5
Day17a_QCcontig3094_split_00001	Bin_5	db_bin_37	maxbin.008	metabat_igm.unbinned		Anaerococcus_sp-contgis	INFANT-GUT-ASSEMBLY-bin_18	INFANT-GUT-ASSEMBLY-bin_18-refined_0	Cluster.5
Day17a_QCcontig3098_split_00001	Bin_5	db_bin_37	maxbin.008	metabat_igm.unbinned		Anaerococcus_sp-contgis	INFANT-GUT-ASSEMBLY-bin_18	INFANT-GUT-ASSEMBLY-bin_18-refined_0	Cluster.5
Day17a_QCcontig3110_split_00001	Bin_5	db_bin_37	maxbin.008	metabat_igm.unbinned		Anaerococcus_sp-contgis	INFANT-GUT-ASSEMBLY-bin_18	INFANT-GUT-ASSEMBLY-bin_18-refined_0	Cluster.5
Day17a_QCcontig3111_split_00001	Bin_5	db_bin_37	maxbin.008	metabat_igm.unbinned	Anaerococcus_sp	Anaerococcus_sp-contgis	INFANT-GUT-ASSEMBLY-bin_18	INFANT-GUT-ASSEMBLY-bin_18-refined_0	Cluster.5
Day17a_QCcontig3112_split_00001	Bin_5	db_bin_37	maxbin.008	metabat_igm.unbinned	Anaerococcus_sp	Anaerococcus_sp-contgis	INFANT-GUT-ASSEMBLY-bin_18	INFANT-GUT-ASSEMBLY-bin_18-refined_0	Cluster.5
Day17a_QCcontig3115_split_00001	Bin_5	db_bin_37	maxbin.008	metabat_igm.unbinned		Anaerococcus_sp-contgis	INFANT-GUT-ASSEMBLY-bin_18	INFANT-GUT-ASSEMBLY-bin_18-refined_0	Cluster.12
Day17a_QCcontig3120_split_00001	Bin_5	db_bin_37	maxbin.008	metabat_igm.unbinned	Anaerococcus_sp	Anaerococcus_sp-contgis	INFANT-GUT-ASSEMBLY-bin_18	INFANT-GUT-ASSEMBLY-bin_18-refined_0	Cluster.5
Day17a_QCcontig3122_split_00001	Bin_5	db_bin_37	maxbin.007	metabat_igm.unbinned		Anaerococcus_sp-contgis	INFANT-GUT-ASSEMBLY-bin_18	INFANT-GUT-ASSEMBLY-bin_18-refined_0	Cluster.5
Day17a_QCcontig3123_split_00001	Bin_5	db_bin_37	maxbin.007	metabat_igm.unbinned	Anaerococcus_sp	Anaerococcus_sp-contgis	INFANT-GUT-ASSEMBLY-bin_18	INFANT-GUT-ASSEMBLY-bin_18-refined_0	Cluster.5
Day17a_QCcontig3132_split_00001	Bin_5	db_bin_37	maxbin.007	metabat_igm.unbinned		Anaerococcus_sp-contgis	INFANT-GUT-ASSEMBLY-bin_18	INFANT-GUT-ASSEMBLY-bin_18-refined_0	Cluster.5
Day17a_QCcontig3134_split_00001	Bin_5	db_bin_37	maxbin.008	metabat_igm.unbinned		Anaerococcus_sp-contgis	INFANT-GUT-ASSEMBLY-bin_21	INFANT-GUT-ASSEMBLY-bin_21-refined_0	Cluster.5
Day17a_QCcontig3135_split_00001	Bin_5	db_bin_47	maxbin.007	metabat_igm.unbinned	Anaerococcus_sp	Anaerococcus_sp-contgis	INFANT-GUT-ASSEMBLY-bin_21	INFANT-GUT-ASSEMBLY-bin_21-refined_0	Cluster.5
Day17a_QCcontig3146_split_00001	Bin_5	db_bin_37	maxbin.008	metabat_igm.unbinned	Anaerococcus_sp	Anaerococcus_sp-contgis	INFANT-GUT-ASSEMBLY-bin_18	INFANT-GUT-ASSEMBLY-bin_18-refined_0	Cluster.5
Day17a_QCcontig3153_split_00001	Bin_5	db_bin_47	maxbin.007	metabat_igm.unbinned	Staphylococcus_epidermidis_misc_02	Anaerococcus_sp-contgis	INFANT-GUT-ASSEMBLY-bin_18	INFANT-GUT-ASSEMBLY-bin_18-refined_0	Cluster.5
Day17a_QCcontig3154_split_00001	Bin_5	db_bin_46	maxbin.007	metabat_igm.unbinned		Anaerococcus_sp-contgis	INFANT-GUT-ASSEMBLY-bin_21	INFANT-GUT-ASSEMBLY-bin_21-refined_0	Cluster.5
Day17a_QCcontig3156_split_00001	Bin_5	db_bin_37	maxbin.008	metabat_igm.unbinned		Anaerococcus_sp-contgis	INFANT-GUT-ASSEMBLY-bin_18	INFANT-GUT-ASSEMBLY-bin_18-refined_0	Cluster.5
Day17a_QCcontig3162_split_00001	Bin_5	db_bin_37	maxbin.007	metabat_igm.unbinned	Anaerococcus_sp	Anaerococcus_sp-contgis	INFANT-GUT-ASSEMBLY-bin_18	INFANT-GUT-ASSEMBLY-bin_18-refined_0	Cluster.5
Day17a_QCcontig3166_split_00001	Bin_5	db_bin_37	maxbin.007	metabat_igm.unbinned	Anaerococcus_sp	Anaerococcus_sp-contgis	INFANT-GUT-ASSEMBLY-bin_18	INFANT-GUT-ASSEMBLY-bin_18-refined_0	Cluster.5
Day17a_QCcontig3174_split_00001	Bin_5	db_bin_37	maxbin.008	metabat_igm.unbinned		Anaerococcus_sp-contgis	INFANT-GUT-ASSEMBLY-bin_18	INFANT-GUT-ASSEMBLY-bin_18-refined_0	Cluster.5
Day17a_QCcontig3176_split_00001	Bin_5	db_bin_37	maxbin.007	metabat_igm.unbinned	Anaerococcus_sp	Anaerococcus_sp-contgis	INFANT-GUT-ASSEMBLY-bin_18	INFANT-GUT-ASSEMBLY-bin_18-refined_0	Cluster.5
Day17a_QCcontig3178_split_00001	Bin_5	db_bin_46	maxbin.008	metabat_igm.unbinned	Anaerococcus_sp	Anaerococcus_sp-contgis	INFANT-GUT-ASSEMBLY-bin_18	INFANT-GUT-ASSEMBLY-bin_18-refined_0	Cluster.5
Day17a_QCcontig3194_split_00001	Bin_5	db_bin_37	maxbin.007	metabat_igm.unbinned		Anaerococcus_sp-contgis	INFANT-GUT-ASSEMBLY-bin_18	INFANT-GUT-ASSEMBLY-bin_18-refined_0	Cluster.5
Day17a_QCcontig3200_split_00001	Bin_5	db_bin_37	maxbin.007	metabat_igm.unbinned		Anaerococcus_sp-contgis	INFANT-GUT-ASSEMBLY-bin_18	INFANT-GUT-ASSEMBLY-bin_18-refined_0	Cluster.5
Day17a_QCcontig3204_split_00001	Bin_5	db_bin_37	maxbin.008	metabat_igm.unbinned		Anaerococcus_sp-contgis	INFANT-GUT-ASSEMBLY-bin_21	INFANT-GUT-ASSEMBLY-bin_21-refined_0	Cluster.5
Day17a_QCcontig3206_split_00001	Bin_5	db_bin_37	maxbin.007	metabat_igm.unbinned		Anaerococcus_sp-contgis	INFANT-GUT-ASSEMBLY-bin_18	INFANT-GUT-ASSEMBLY-bin_18-refined_0	Cluster.5
Day17a_QCcontig3209_split_00001	Bin_5	db_bin_37	maxbin.007	metabat_igm.unbinned		Anaerococcus_sp-contgis	INFANT-GUT-ASSEMBLY-bin_18	INFANT-GUT-ASSEMBLY-bin_18-refined_0	Cluster.5
Day17a_QCcontig3210_split_00001	Bin_5	db_bin_37	maxbin.008	metabat_igm.unbinned		Anaerococcus_sp-contgis	INFANT-GUT-ASSEMBLY-bin_18	INFANT-GUT-ASSEMBLY-bin_18-refined_0	Cluster.5
Day17a_QCcontig3212_split_00001	Bin_5	db_bin_47	maxbin.007	metabat_igm.unbinned	Anaerococcus_sp	Anaerococcus_sp-contgis	INFANT-GUT-ASSEMBLY-bin_18	INFANT-GUT-ASSEMBLY-bin_18-refined_0	Cluster.5
Day17a_QCcontig3213_split_00001	Bin_5	db_bin_37	maxbin.008	metabat_igm.unbinned	Anaerococcus_sp	Anaerococcus_sp-contgis	INFANT-GUT-ASSEMBLY-bin_18	INFANT-GUT-ASSEMBLY-bin_18-refined_0	Cluster.5
Day17a_QCcontig3217_split_00001	Bin_5	db_bin_37	maxbin.008	metabat_igm.unbinned		Anaerococcus_sp-contgis	INFANT-GUT-ASSEMBLY-bin_18	INFANT-GUT-ASSEMBLY-bin_18-refined_0	Cluster.5
Day17a_QCcontig3235_split_00001	Bin_5	db_bin_37	maxbin.008	metabat_igm.unbinned		Anaerococcus_sp-contgis	INFANT-GUT-ASSEMBLY-bin_18	INFANT-GUT-ASSEMBLY-bin_18-refined_0	Cluster.5
Day17a_QCcontig3236_split_00001	Bin_5	db_bin_46	maxbin.007	metabat_igm.unbinned	Anaerococcus_sp	Anaerococcus_sp-contgis	INFANT-GUT-ASSEMBLY-bin_18	INFANT-GUT-ASSEMBLY-bin_18-refined_0	Cluster.5
Day17a_QCcontig3238_split_00001	Bin_5	db_bin_47	maxbin.007	metabat_igm.unbinned	Anaerococcus_sp	Anaerococcus_sp-contgis	INFANT-GUT-ASSEMBLY-bin_18	INFANT-GUT-ASSEMBLY-bin_18-refined_0	Cluster.5
Day17a_QCcontig3242_split_00001	Bin_5	db_bin_37	maxbin.007	metabat_igm.unbinned		Anaerococcus_sp-contgis	INFANT-GUT-ASSEMBLY-bin_18	INFANT-GUT-ASSEMBLY-bin_18-refined_0	Cluster.5
Day17a_QCcontig3246_split_00001	Bin_5	db_bin_37	maxbin.008	metabat_igm.unbinned		Anaerococcus_sp-contgis	INFANT-GUT-ASSEMBLY-bin_18	INFANT-GUT-ASSEMBLY-bin_18-refined_0	Cluster.5
Day17a_QCcontig3250_split_00001	Bin_5	db_bin_37	maxbin.008	metabat_igm.unbinned	Propionibacterium_acnes	Anaerococcus_sp-contgis	INFANT-GUT-ASSEMBLY-bin_18	INFANT-GUT-ASSEMBLY-bin_18-refined_0	Cluster.5
Day17a_QCcontig3253_split_00001	Bin_5	db_bin_37	maxbin.008	metabat_igm.unbinned	Anaerococcus_sp	Anaerococcus_sp-contgis	INFANT-GUT-ASSEMBLY-bin_18	INFANT-GUT-ASSEMBLY-bin_18-refined_0	Cluster.5
Day17a_QCcontig3269_split_00001	Bin_5	db_bin_37	maxbin.008	metabat_igm.unbinned		Anaerococcus_sp-contgis	INFANT-GUT-ASSEMBLY-bin_18	INFANT-GUT-ASSEMBLY-bin_18-refined_0	Cluster.5
Day17a_QCcontig3287_split_00001	Bin_5	db_bin_37	maxbin.007	metabat_igm.unbinned		Anaerococcus_sp-contgis	INFANT-GUT-ASSEMBLY-bin_18	INFANT-GUT-ASSEMBLY-bin_18-refined_0	Cluster.5
Day17a_QCcontig3315_split_00001	Bin_5	db_bin_37	maxbin.007	metabat_igm.unbinned	Anaerococcus_sp	Anaerococcus_sp-contgis	INFANT-GUT-ASSEMBLY-bin_18	INFANT-GUT-ASSEMBLY-bin_18-refined_0	Cluster.5
Day17a_QCcontig3324_split_00001	Bin_5	db_bin_37	maxbin.008	metabat_igm.unbinned		Anaerococcus_sp-contgis	INFANT-GUT-ASSEMBLY-bin_18	INFANT-GUT-ASSEMBLY-bin_18-refined_0	Cluster.5
Day17a_QCcontig3325_split_00001	Bin_5	db_bin_37	maxbin.007	metabat_igm.unbinned	Anaerococcus_sp	Anaerococcus_sp-contgis	INFANT-GUT-ASSEMBLY-bin_18	INFANT-GUT-ASSEMBLY-bin_18-refined_0	Cluster.5
Day17a_QCcontig3326_split_00001	Bin_5	db_bin_37	maxbin.007	metabat_igm.unbinned	Anaerococcus_sp	Anaerococcus_sp-contgis	INFANT-GUT-ASSEMBLY-bin_18	INFANT-GUT-ASSEMBLY-bin_18-refined_0	Cluster.5
Day17a_QCcontig3332_split_00001	Bin_5	db_bin_37	maxbin.008	metabat_igm.unbinned	Anaerococcus_sp	Anaerococcus_sp-contgis	INFANT-GUT-ASSEMBLY-bin_18	INFANT-GUT-ASSEMBLY-bin_18-refined_0	Cluster.5
Day17a_QCcontig3333_split_00001	Bin_5	db_bin_37	maxbin.007	metabat_igm.unbinned	Anaerococcus_sp	Anaerococcus_sp-contgis	INFANT-GUT-ASSEMBLY-bin_18	INFANT-GUT-ASSEMBLY-bin_18-refined_0	Cluster.5
Day17a_QCcontig3346_split_00001	Bin_5	db_bin_37	maxbin.008	metabat_igm.unbinned		Anaerococcus_sp-contgis	INFANT-GUT-ASSEMBLY-bin_18	INFANT-GUT-ASSEMBLY-bin_18-refined_0	Cluster.5
Day17a_QCcontig3347_split_00001	Bin_5	db_bin_37	maxbin.008	metabat_igm.unbinned		Anaerococcus_sp-contgis	INFANT-GUT-ASSEMBLY-bin_18	INFANT-GUT-ASSEMBLY-bin_18-refined_0	Cluster.5
Day17a_QCcontig3351_split_00001	Bin_5	db_bin_46	maxbin.008	metabat_igm.unbinned	Anaerococcus_sp	Anaerococcus_sp-contgis	INFANT-GUT-ASSEMBLY-bin_18	INFANT-GUT-ASSEMBLY-bin_18-refined_0	Cluster.2
Day17a_QCcontig3365_split_00001	Bin_5	db_bin_37	maxbin.007	metabat_igm.unbinned	Anaerococcus_sp	Anaerococcus_sp-contgis	INFANT-GUT-ASSEMBLY-bin_18	INFANT-GUT-ASSEMBLY-bin_18-refined_0	Cluster.5
Day17a_QCcontig3371_split_00001	Bin_5	db_bin_37	maxbin.008	metabat_igm.unbinned		Anaerococcus_sp-contgis	INFANT-GUT-ASSEMBLY-bin_18	INFANT-GUT-ASSEMBLY-bin_18-refined_0	Cluster.5
Day17a_QCcontig3378_split_00001	Bin_5	db_unbinned	maxbin.007	metabat_igm.unbinned		Anaerococcus_sp-contgis	INFANT-GUT-ASSEMBLY-bin_18	INFANT-GUT-ASSEMBLY-bin_18-refined_0	Cluster.5
Day17a_QCcontig3380_split_00001	Bin_5	db_bin_37	maxbin.008	metabat_igm.unbinned		Anaerococcus_sp-contgis	INFANT-GUT-ASSEMBLY-bin_18	INFANT-GUT-ASSEMBLY-bin_18-refined_0	Cluster.5
Day17a_QCcontig3386_split_00001	Bin_5	db_bin_37	maxbin.008	metabat_igm.unbinned		Anaerococcus_sp-contgis	INFANT-GUT-ASSEMBLY-bin_18	INFANT-GUT-ASSEMBLY-bin_18-refined_1	Cluster.5
Day17a_QCcontig3394_split_00001	Bin_5	db_bin_46	maxbin.007	metabat_igm.unbinned	Anaerococcus_sp	Anaerococcus_sp-contgis	INFANT-GUT-ASSEMBLY-bin_18	INFANT-GUT-ASSEMBLY-bin_18-refined_0	Cluster.5
Day17a_QCcontig3397_split_00001	Bin_5	db_bin_37	maxbin.007	metabat_igm.unbinned	Anaerococcus_sp	Anaerococcus_sp-contgis	INFANT-GUT-ASSEMBLY-bin_18	INFANT-GUT-ASSEMBLY-bin_18-refined_0	Cluster.5
Day17a_QCcontig3404_split_00001	Bin_5	db_bin_37	maxbin.008	metabat_igm.unbinned		Anaerococcus_sp-contgis	INFANT-GUT-ASSEMBLY-bin_18	INFANT-GUT-ASSEMBLY-bin_18-refined_0	Cluster.5
Day17a_QCcontig3408_split_00001	Bin_5	db_bin_37	maxbin.008	metabat_igm.unbinned		Anaerococcus_sp-contgis	INFANT-GUT-ASSEMBLY-bin_18	INFANT-GUT-ASSEMBLY-bin_18-refined_0	Cluster.5
Day17a_QCcontig3409_split_00001	Bin_5	db_bin_46	maxbin.008	metabat_igm.unbinned	Anaerococcus_sp	Anaerococcus_sp-contgis	INFANT-GUT-ASSEMBLY-bin_18	INFANT-GUT-ASSEMBLY-bin_18-refined_0	Cluster.5
Day17a_QCcontig3413_split_00001	Bin_5	db_bin_37	maxbin.007	metabat_igm.unbinned	Anaerococcus_sp	Anaerococcus_sp-contgis	INFANT-GUT-ASSEMBLY-bin_18	INFANT-GUT-ASSEMBLY-bin_18-refined_0	Cluster.5
Day17a_QCcontig3414_split_00001	Bin_5	db_bin_37	maxbin.007	metabat_igm.unbinned	Anaerococcus_sp	Anaerococcus_sp-contgis	INFANT-GUT-ASSEMBLY-bin_18	INFANT-GUT-ASSEMBLY-bin_18-refined_0	Cluster.5
Day17a_QCcontig3422_split_00001	Bin_5	db_bin_45	maxbin.007	metabat_igm.unbinned		Anaerococcus_sp-contgis	INFANT-GUT-ASSEMBLY-bin_18	INFANT-GUT-ASSEMBLY-bin_18-refined_0	Cluster.5
Day17a_QCcontig3423_split_00001	Bin_5	db_bin_46	maxbin.007	metabat_igm.unbinned	Anaerococcus_sp	Anaerococcus_sp-contgis	INFANT-GUT-ASSEMBLY-bin_18	INFANT-GUT-ASSEMBLY-bin_18-refined_0	Cluster.5
Day17a_QCcontig3426_split_00001	Bin_5	db_bin_37	maxbin.007	metabat_igm.unbinned	Anaerococcus_sp	Anaerococcus_sp-contgis	INFANT-GUT-ASSEMBLY-bin_18	INFANT-GUT-ASSEMBLY-bin_18-refined_0	Cluster.5
Day17a_QCcontig3430_split_00001	Bin_5	db_bin_37	maxbin.008	metabat_igm.unbinned	Anaerococcus_sp	Anaerococcus_sp-contgis	INFANT-GUT-ASSEMBLY-bin_18	INFANT-GUT-ASSEMBLY-bin_18-refined_0	Cluster.5
Day17a_QCcontig3436_split_00001	Bin_5	db_bin_37	maxbin.007	metabat_igm.unbinned		Anaerococcus_sp-contgis	INFANT-GUT-ASSEMBLY-bin_18	INFANT-GUT-ASSEMBLY-bin_18-refined_0	Cluster.5
Day17a_QCcontig3446_split_00001	Bin_5	db_bin_37	maxbin.007	metabat_igm.unbinned	Anaerococcus_sp	Anaerococcus_sp-contgis	INFANT-GUT-ASSEMBLY-bin_18	INFANT-GUT-ASSEMBLY-bin_18-refined_0	Cluster.5
Day17a_QCcontig3460_split_00001	Bin_5	db_bin_37	maxbin.007	metabat_igm.unbinned		Anaerococcus_sp-contgis	INFANT-GUT-ASSEMBLY-bin_18	INFANT-GUT-ASSEMBLY-bin_18-refined_0	Cluster.5
Day17a_QCcontig3465_split_00001	Bin_5	db_bin_37	maxbin.007	metabat_igm.unbinned		Anaerococcus_sp-contgis	INFANT-GUT-ASSEMBLY-bin_18	INFANT-GUT-ASSEMBLY-bin_18-refined_0	Cluster.5
Day17a_QCcontig3469_split_00001	Bin_5	db_bin_37	maxbin.007	metabat_igm.unbinned		Anaerococcus_sp-contgis	INFANT-GUT-ASSEMBLY-bin_18	INFANT-GUT-ASSEMBLY-bin_18-refined_0	Cluster.5
Day17a_QCcontig3488_split_00001	Bin_5	db_bin_37	maxbin.007	metabat_igm.unbinned		Anaerococcus_sp-contgis	INFANT-GUT-ASSEMBLY-bin_18	INFANT-GUT-ASSEMBLY-bin_18-refined_0	Cluster.5
Day17a_QCcontig3492_split_00001	Bin_5	db_bin_37	maxbin.007	metabat_igm.unbinned		Anaerococcus_sp-contgis	INFANT-GUT-ASSEMBLY-bin_18	INFANT-GUT-ASSEMBLY-bin_18-refined_0	Cluster.5
Day17a_QCcontig3498_split_00001	Bin_5	db_bin_37	maxbin.007	metabat_igm.unbinned	Anaerococcus_sp	Anaerococcus_sp-contgis	INFANT-GUT-ASSEMBLY-bin_18	INFANT-GUT-ASSEMBLY-bin_18-refined_0	Cluster.5
Day17a_QCcontig3509_split_00001	Bin_5	db_bin_37	maxbin.007	metabat_igm.unbinned	Anaerococcus_sp	Anaerococcus_sp-contgis	INFANT-GUT-ASSEMBLY-bin_18	INFANT-GUT-ASSEMBLY-bin_18-refined_0	Cluster.5
Day17a_QCcontig3513_split_00001	Bin_5	db_unbinned	maxbin.007	metabat_igm.unbinned	Anaerococcus_sp	Anaerococcus_sp-contgis	INFANT-GUT-ASSEMBLY-bin_18	INFANT-GUT-ASSEMBLY-bin_18-refined_0	Cluster.5
Day17a_QCcontig3515_split_00001	Bin_5	db_bin_37	maxbin.007	metabat_igm.unbinned	Anaerococcus_sp	Anaerococcus_sp-contgis	INFANT-GUT-ASSEMBLY-bin_18	INFANT-GUT-ASSEMBLY-bin_18-refined_0	Cluster.5
Day17a_QCcontig3517_split_00001	Bin_5	db_bin_37	maxbin.008	metabat_igm.unbinned	Anaerococcus_sp	Anaerococcus_sp-contgis	INFANT-GUT-ASSEMBLY-bin_18	INFANT-GUT-ASSEMBLY-bin_18-refined_0	Cluster.5
Day17a_QCcontig3521_split_00001	Bin_5	db_bin_37	maxbin.007	metabat_igm.unbinned	Anaerococcus_sp	Anaerococcus_sp-contgis	INFANT-GUT-ASSEMBLY-bin_18	INFANT-GUT-ASSEMBLY-bin_18-refined_0	Cluster.5
Day17a_QCcontig3524_split_00001	Bin_5	db_bin_37	maxbin.007	metabat_igm.unbinned	Anaerococcus_sp	Anaerococcus_sp-contgis	INFANT-GUT-ASSEMBLY-bin_18	INFANT-GUT-ASSEMBLY-bin_18-refined_0	Cluster.5
Day17a_QCcontig3525_split_00001	Bin_5	db_bin_47	maxbin.008	metabat_igm.unbinned		Anaerococcus_sp-contgis	INFANT-GUT-ASSEMBLY-bin_18	INFANT-GUT-ASSEMBLY-bin_18-refined_0	Cluster.5
Day17a_QCcontig3532_split_00001	Bin_5	db_bin_47	maxbin.008	metabat_igm.unbinned		Anaerococcus_sp-contgis	INFANT-GUT-ASSEMBLY-bin_18	INFANT-GUT-ASSEMBLY-bin_18-refined_0	Cluster.5
Day17a_QCcontig3536_split_00001	Bin_5	db_bin_46	maxbin.008	metabat_igm.unbinned	Anaerococcus_sp	Anaerococcus_sp-contgis	INFANT-GUT-ASSEMBLY-bin_18	INFANT-GUT-ASSEMBLY-bin_18-refined_0	Cluster.5
Day17a_QCcontig3539_split_00001	Bin_5	db_bin_37	maxbin.008	metabat_igm.unbinned	Anaerococcus_sp	Anaerococcus_sp-contgis	INFANT-GUT-ASSEMBLY-bin_18	INFANT-GUT-ASSEMBLY-bin_18-refined_0	Cluster.5
Day17a_QCcontig3540_split_00001	Bin_5	db_bin_37	maxbin.007	metabat_igm.unbinned		Anaerococcus_sp-contgis	INFANT-GUT-ASSEMBLY-bin_18	INFANT-GUT-ASSEMBLY-bin_18-refined_0	Cluster.5
Day17a_QCcontig3541_split_00001	Bin_5	db_bin_37	maxbin.007	metabat_igm.unbinned	Anaerococcus_sp	Anaerococcus_sp-contgis	INFANT-GUT-ASSEMBLY-bin_18	INFANT-GUT-ASSEMBLY-bin_18-refined_0	Cluster.5
Day17a_QCcontig3543_split_00001	Bin_5	db_bin_37	maxbin.007	metabat_igm.unbinned	Propionibacterium_acnes	Anaerococcus_sp-contgis	INFANT-GUT-ASSEMBLY-bin_18	INFANT-GUT-ASSEMBLY-bin_18-refined_0	Cluster.5
Day17a_QCcontig3557_split_00001	Bin_5	db_bin_47	maxbin.008	metabat_igm.unbinned		Anaerococcus_sp-contgis	INFANT-GUT-ASSEMBLY-bin_18	INFANT-GUT-ASSEMBLY-bin_18-refined_0	Cluster.5
Day17a_QCcontig3562_split_00001	Bin_5	db_bin_37	maxbin.008	metabat_igm.unbinned		Anaerococcus_sp-contgis	INFANT-GUT-ASSEMBLY-bin_18	INFANT-GUT-ASSEMBLY-bin_18-refined_0	Cluster.5
Day17a_QCcontig3569_split_00001	Bin_5	db_bin_37	maxbin.007	metabat_igm.unbinned		Anaerococcus_sp-contgis	INFANT-GUT-ASSEMBLY-bin_18	INFANT-GUT-ASSEMBLY-bin_18-refined_0	Cluster.5
Day17a_QCcontig3578_split_00001	Bin_5	db_bin_47	maxbin.007	metabat_igm.unbinned		Anaerococcus_sp-contgis	INFANT-GUT-ASSEMBLY-bin_18	INFANT-GUT-ASSEMBLY-bin_18-refined_0	Cluster.5
Day17a_QCcontig3583_split_00001	Bin_5	db_bin_37	maxbin.007	metabat_igm.unbinned	Anaerococcus_sp	Anaerococcus_sp-contgis	INFANT-GUT-ASSEMBLY-bin_18	INFANT-GUT-ASSEMBLY-bin_18-refined_0	Cluster.5
Day17a_QCcontig3587_split_00001	Bin_5	db_bin_37	maxbin.007	metabat_igm.unbinned	Anaerococcus_sp	Anaerococcus_sp-contgis	INFANT-GUT-ASSEMBLY-bin_18	INFANT-GUT-ASSEMBLY-bin_18-refined_0	Cluster.5
Day17a_QCcontig3591_split_00001	Bin_5	db_bin_37	maxbin.008	metabat_igm.unbinned		Anaerococcus_sp-contgis	INFANT-GUT-ASSEMBLY-bin_18	INFANT-GUT-ASSEMBLY-bin_18-refined_0	Cluster.5
Day17a_QCcontig3592_split_00001	Bin_5	db_bin_37	maxbin.007	metabat_igm.unbinned	Anaerococcus_sp	Anaerococcus_sp-contgis	INFANT-GUT-ASSEMBLY-bin_18	INFANT-GUT-ASSEMBLY-bin_18-refined_0	Cluster.5
Day17a_QCcontig3593_split_00001	Bin_5	db_bin_37	maxbin.008	metabat_igm.unbinned	Anaerococcus_sp	Anaerococcus_sp-contgis	INFANT-GUT-ASSEMBLY-bin_18	INFANT-GUT-ASSEMBLY-bin_18-refined_0	Cluster.2
Day17a_QCcontig3594_split_00001	Bin_5	db_unbinned	maxbin.007	metabat_igm.unbinned		Anaerococcus_sp-contgis	INFANT-GUT-ASSEMBLY-bin_18	INFANT-GUT-ASSEMBLY-bin_18-refined_0	Cluster.5
Day17a_QCcontig3595_split_00001	Bin_5	db_bin_37	maxbin.007	metabat_igm.unbinned	Anaerococcus_sp	Anaerococcus_sp-contgis	INFANT-GUT-ASSEMBLY-bin_18	INFANT-GUT-ASSEMBLY-bin_18-refined_0	Cluster.5
Day17a_QCcontig3599_split_00001	Bin_5	db_bin_37	maxbin.009	metabat_igm.unbinned	Anaerococcus_sp	Anaerococcus_sp-contgis	INFANT-GUT-ASSEMBLY-bin_18	INFANT-GUT-ASSEMBLY-bin_18-refined_0	Cluster.5
Day17a_QCcontig3603_split_00001	Bin_5	db_bin_37	maxbin.007	metabat_igm.unbinned	Anaerococcus_sp	Anaerococcus_sp-contgis	INFANT-GUT-ASSEMBLY-bin_18	INFANT-GUT-ASSEMBLY-bin_18-refined_0	Cluster.5
Day17a_QCcontig3606_split_00001	Bin_5	db_bin_37	maxbin.007	metabat_igm.unbinned		Anaerococcus_sp-contgis	INFANT-GUT-ASSEMBLY-bin_18	INFANT-GUT-ASSEMBLY-bin_18-refined_0	Cluster.5
Day17a_QCcontig3608_split_00001	Bin_5	db_bin_37	maxbin.008	metabat_igm.unbinned	Anaerococcus_sp	Anaerococcus_sp-contgis	INFANT-GUT-ASSEMBLY-bin_18	INFANT-GUT-ASSEMBLY-bin_18-refined_0	Cluster.5
Day17a_QCcontig3609_split_00001	Bin_5	db_bin_37	maxbin.007	metabat_igm.unbinned	Anaerococcus_sp	Anaerococcus_sp-contgis	INFANT-GUT-ASSEMBLY-bin_18	INFANT-GUT-ASSEMBLY-bin_18-refined_0	Cluster.5
Day17a_QCcontig3612_split_00001	Bin_5	db_bin_37	maxbin.007	metabat_igm.unbinned	Anaerococcus_sp	Anaerococcus_sp-contgis	INFANT-GUT-ASSEMBLY-bin_18	INFANT-GUT-ASSEMBLY-bin_18-refined_0	Cluster.5
Day17a_QCcontig3613_split_00001	Bin_5	db_bin_37	maxbin.007	metabat_igm.unbinned		Anaerococcus_sp-contgis	INFANT-GUT-ASSEMBLY-bin_18	INFANT-GUT-ASSEMBLY-bin_18-refined_0	Cluster.5
Day17a_QCcontig3618_split_00001	Bin_5	db_bin_37	maxbin.007	metabat_igm.unbinned	Staphylococcus_epidermidis_misc_02	Anaerococcus_sp-contgis	INFANT-GUT-ASSEMBLY-bin_18	INFANT-GUT-ASSEMBLY-bin_18-refined_0	Cluster.12
Day17a_QCcontig3626_split_00001	Bin_5	db_bin_37	maxbin.007	metabat_igm.unbinned		Anaerococcus_sp-contgis	INFANT-GUT-ASSEMBLY-bin_18	INFANT-GUT-ASSEMBLY-bin_18-refined_0	Cluster.5
Day17a_QCcontig3627_split_00001	Bin_5	db_bin_37	maxbin.008	metabat_igm.unbinned		Anaerococcus_sp-contgis	INFANT-GUT-ASSEMBLY-bin_18	INFANT-GUT-ASSEMBLY-bin_18-refined_0	Cluster.5
Day17a_QCcontig3628_split_00001	Bin_5	db_bin_37	maxbin.008	metabat_igm.unbinned		Anaerococcus_sp-contgis	INFANT-GUT-ASSEMBLY-bin_18	INFANT-GUT-ASSEMBLY-bin_18-refined_0	Cluster.5
Day17a_QCcontig3629_split_00001	Bin_5	db_bin_47	maxbin.008	metabat_igm.unbinned		Anaerococcus_sp-contgis	INFANT-GUT-ASSEMBLY-bin_18	INFANT-GUT-ASSEMBLY-bin_18-refined_0	Cluster.5
Day17a_QCcontig3633_split_00001	Bin_5	db_bin_37	maxbin.007	metabat_igm.unbinned	Anaerococcus_sp	Anaerococcus_sp-contgis	INFANT-GUT-ASSEMBLY-bin_18	INFANT-GUT-ASSEMBLY-bin_18-refined_0	Cluster.5
Day17a_QCcontig3635_split_00001	Bin_5	db_bin_46	maxbin.007	metabat_igm.unbinned	Anaerococcus_sp	Anaerococcus_sp-contgis	INFANT-GUT-ASSEMBLY-bin_18	INFANT-GUT-ASSEMBLY-bin_18-refined_0	Cluster.5
Day17a_QCcontig3638_split_00001	Bin_5	db_bin_37	maxbin.008	metabat_igm.unbinned		Anaerococcus_sp-contgis	INFANT-GUT-ASSEMBLY-bin_18	INFANT-GUT-ASSEMBLY-bin_18-refined_0	Cluster.5
Day17a_QCcontig3639_split_00001	Bin_5	db_bin_37	maxbin.007	metabat_igm.unbinned		Anaerococcus_sp-contgis	INFANT-GUT-ASSEMBLY-bin_18	INFANT-GUT-ASSEMBLY-bin_18-refined_0	Cluster.5
Day17a_QCcontig3640_split_00001	Bin_5	db_bin_37	maxbin.007	metabat_igm.unbinned	Anaerococcus_sp	Anaerococcus_sp-contgis	INFANT-GUT-ASSEMBLY-bin_18	INFANT-GUT-ASSEMBLY-bin_18-refined_0	Cluster.5
Day17a_QCcontig3642_split_00001	Bin_5	db_bin_37	maxbin.008	metabat_igm.unbinned	Anaerococcus_sp	Anaerococcus_sp-contgis	INFANT-GUT-ASSEMBLY-bin_18	INFANT-GUT-ASSEMBLY-bin_18-refined_0	Cluster.5
Day17a_QCcontig3646_split_00001	Bin_5	db_bin_46	maxbin.008	metabat_igm.unbinned	Anaerococcus_sp	Anaerococcus_sp-contgis	INFANT-GUT-ASSEMBLY-bin_18	INFANT-GUT-ASSEMBLY-bin_18-refined_0	Cluster.5
Day17a_QCcontig3651_split_00001	Bin_5	db_bin_37	maxbin.007	metabat_igm.unbinned		Anaerococcus_sp-contgis	INFANT-GUT-ASSEMBLY-bin_18	INFANT-GUT-ASSEMBLY-bin_18-refined_0	Cluster.5
Day17a_QCcontig3654_split_00001	Bin_5	db_bin_37	maxbin.007	metabat_igm.unbinned		Anaerococcus_sp-contgis	INFANT-GUT-ASSEMBLY-bin_18	INFANT-GUT-ASSEMBLY-bin_18-refined_0	Cluster.5
Day17a_QCcontig3655_split_00001	Bin_5	db_bin_37	maxbin.008	metabat_igm.unbinned	Anaerococcus_sp	Anaerococcus_sp-contgis	INFANT-GUT-ASSEMBLY-bin_18	INFANT-GUT-ASSEMBLY-bin_18-refined_0	Cluster.5
Day17a_QCcontig3656_split_00001	Bin_5	db_bin_47	maxbin.008	metabat_igm.unbinned	Anaerococcus_sp	Anaerococcus_sp-contgis	INFANT-GUT-ASSEMBLY-bin_18	INFANT-GUT-ASSEMBLY-bin_18-refined_0	Cluster.5
Day17a_QCcontig3660_split_00001	Bin_5	db_bin_37	maxbin.008	metabat_igm.unbinned		Anaerococcus_sp-contgis	INFANT-GUT-ASSEMBLY-bin_18	INFANT-GUT-ASSEMBLY-bin_18-refined_0	Cluster.5
Day17a_QCcontig3665_split_00001	Bin_5	db_bin_37	maxbin.007	metabat_igm.unbinned		Anaerococcus_sp-contgis	INFANT-GUT-ASSEMBLY-bin_18	INFANT-GUT-ASSEMBLY-bin_18-refined_0	Cluster.5
Day17a_QCcontig3666_split_00001	Bin_5	db_bin_37	maxbin.008	metabat_igm.unbinned		Anaerococcus_sp-contgis	INFANT-GUT-ASSEMBLY-bin_18	INFANT-GUT-ASSEMBLY-bin_18-refined_0	Cluster.5
Day17a_QCcontig3673_split_00001	Bin_5	db_bin_37	maxbin.007	metabat_igm.unbinned		Anaerococcus_sp-contgis	INFANT-GUT-ASSEMBLY-bin_18	INFANT-GUT-ASSEMBLY-bin_18-refined_0	Cluster.5
Day17a_QCcontig3674_split_00001	Bin_5	db_unbinned	maxbin.007	metabat_igm.unbinned	Propionibacterium_acnes	Anaerococcus_sp-contgis	INFANT-GUT-ASSEMBLY-bin_18	INFANT-GUT-ASSEMBLY-bin_18-refined_0	Cluster.5
Day17a_QCcontig3675_split_00001	Bin_5	db_bin_37	maxbin.008	metabat_igm.unbinned		Anaerococcus_sp-contgis	INFANT-GUT-ASSEMBLY-bin_18	INFANT-GUT-ASSEMBLY-bin_18-refined_0	Cluster.5
Day17a_QCcontig3676_split_00001	Bin_5	db_bin_37	maxbin.007	metabat_igm.unbinned	Anaerococcus_sp	Anaerococcus_sp-contgis	INFANT-GUT-ASSEMBLY-bin_18	INFANT-GUT-ASSEMBLY-bin_18-refined_0	Cluster.5
Day17a_QCcontig3678_split_00001	Bin_5	db_bin_37	maxbin.007	metabat_igm.unbinned	Anaerococcus_sp	Anaerococcus_sp-contgis	INFANT-GUT-ASSEMBLY-bin_18	INFANT-GUT-ASSEMBLY-bin_18-refined_0	Cluster.5
Day17a_QCcontig3680_split_00001	Bin_5	db_bin_37	maxbin.007	metabat_igm.unbinned		Anaerococcus_sp-contgis	INFANT-GUT-ASSEMBLY-bin_18	INFANT-GUT-ASSEMBLY-bin_18-refined_0	Cluster.5
Day17a_QCcontig3682_split_00001	Bin_5	db_bin_37	maxbin.007	metabat_igm.unbinned		Anaerococcus_sp-contgis	INFANT-GUT-ASSEMBLY-bin_18	INFANT-GUT-ASSEMBLY-bin_18-refined_0	Cluster.5
Day17a_QCcontig3683_split_00001	Bin_5	db_unbinned	maxbin.008	metabat_igm.unbinned		Anaerococcus_sp-contgis	INFANT-GUT-ASSEMBLY-bin_21	INFANT-GUT-ASSEMBLY-bin_21-refined_0	Cluster.5
Day17a_QCcontig3685_split_00001	Bin_5	db_bin_37	maxbin.008	metabat_igm.unbinned		Anaerococcus_sp-contgis	INFANT-GUT-ASSEMBLY-bin_18	INFANT-GUT-ASSEMBLY-bin_18-refined_0	Cluster.5
Day17a_QCcontig3692_split_00001	Bin_5	db_bin_37	maxbin.008	metabat_igm.unbinned	Anaerococcus_sp	Anaerococcus_sp-contgis	INFANT-GUT-ASSEMBLY-bin_18	INFANT-GUT-ASSEMBLY-bin_18-refined_0	Cluster.5
Day17a_QCcontig3693_split_00001	Bin_5	db_bin_37	maxbin.008	metabat_igm.unbinned		Anaerococcus_sp-contgis	INFANT-GUT-ASSEMBLY-bin_18	INFANT-GUT-ASSEMBLY-bin_18-refined_0	Cluster.5
Day17a_QCcontig3697_split_00001	Bin_5	db_bin_46	maxbin.007	metabat_igm.unbinned	Anaerococcus_sp	Anaerococcus_sp-contgis	INFANT-GUT-ASSEMBLY-bin_18	INFANT-GUT-ASSEMBLY-bin_18-refined_0	Cluster.5
Day17a_QCcontig3698_split_00001	Bin_5	db_bin_37	maxbin.007	metabat_igm.unbinned		Anaerococcus_sp-contgis	INFANT-GUT-ASSEMBLY-bin_18	INFANT-GUT-ASSEMBLY-bin_18-refined_0	Cluster.7
Day17a_QCcontig3704_split_00001	Bin_5	db_bin_37	maxbin.008	metabat_igm.unbinned	Anaerococcus_sp	Anaerococcus_sp-contgis	INFANT-GUT-ASSEMBLY-bin_18	INFANT-GUT-ASSEMBLY-bin_18-refined_0	Cluster.5
Day17a_QCcontig3706_split_00001	Bin_5	db_bin_37	maxbin.008	metabat_igm.unbinned		Anaerococcus_sp-contgis	INFANT-GUT-ASSEMBLY-bin_18	INFANT-GUT-ASSEMBLY-bin_18-refined_0	Cluster.5
Day17a_QCcontig3710_split_00001	Bin_5	db_bin_47	maxbin.008	metabat_igm.unbinned		Anaerococcus_sp-contgis	INFANT-GUT-ASSEMBLY-bin_18	INFANT-GUT-ASSEMBLY-bin_18-refined_0	Cluster.5
Day17a_QCcontig3712_split_00001	Bin_5	db_bin_46	maxbin.007	metabat_igm.unbinned		Anaerococcus_sp-contgis	INFANT-GUT-ASSEMBLY-bin_18	INFANT-GUT-ASSEMBLY-bin_18-refined_0	Cluster.5
Day17a_QCcontig3713_split_00001	Bin_5	db_bin_37	maxbin.008	metabat_igm.unbinned		Anaerococcus_sp-contgis	INFANT-GUT-ASSEMBLY-bin_18	INFANT-GUT-ASSEMBLY-bin_18-refined_0	Cluster.5
Day17a_QCcontig3717_split_00001	Bin_5	db_bin_37	maxbin.008	metabat_igm.unbinned		Anaerococcus_sp-contgis	INFANT-GUT-ASSEMBLY-bin_18	INFANT-GUT-ASSEMBLY-bin_18-refined_0	Cluster.5
Day17a_QCcontig3718_split_00001	Bin_5	db_bin_37	maxbin.008	metabat_igm.unbinned	Anaerococcus_sp	Anaerococcus_sp-contgis	INFANT-GUT-ASSEMBLY-bin_18	INFANT-GUT-ASSEMBLY-bin_18-refined_0	Cluster.5
Day17a_QCcontig3719_split_00001	Bin_5	db_bin_37	maxbin.008	metabat_igm.unbinned		Anaerococcus_sp-contgis	INFANT-GUT-ASSEMBLY-bin_21	INFANT-GUT-ASSEMBLY-bin_21-refined_0	Cluster.7
Day17a_QCcontig3721_split_00001	Bin_5	db_unbinned	maxbin.008	metabat_igm.unbinned	Anaerococcus_sp	Anaerococcus_sp-contgis	INFANT-GUT-ASSEMBLY-bin_21	INFANT-GUT-ASSEMBLY-bin_21-refined_0	Cluster.5
Day17a_QCcontig3725_split_00001	Bin_5	db_bin_37	maxbin.008	metabat_igm.unbinned		Anaerococcus_sp-contgis	INFANT-GUT-ASSEMBLY-bin_18	INFANT-GUT-ASSEMBLY-bin_18-refined_0	Cluster.5
Day17a_QCcontig3726_split_00001	Bin_5	db_bin_37	maxbin.008	metabat_igm.unbinned		Anaerococcus_sp-contgis	INFANT-GUT-ASSEMBLY-bin_18	INFANT-GUT-ASSEMBLY-bin_18-refined_0	Cluster.5
Day17a_QCcontig3736_split_00001	Bin_5	db_bin_37	maxbin.008	metabat_igm.unbinned		Anaerococcus_sp-contgis	INFANT-GUT-ASSEMBLY-bin_18	INFANT-GUT-ASSEMBLY-bin_18-refined_0	Cluster.5
Day17a_QCcontig3739_split_00001	Bin_5	db_bin_37	maxbin.008	metabat_igm.unbinned		Anaerococcus_sp-contgis	INFANT-GUT-ASSEMBLY-bin_18	INFANT-GUT-ASSEMBLY-bin_18-refined_0	Cluster.5
Day17a_QCcontig3742_split_00001	Bin_5	db_bin_37	maxbin.008	metabat_igm.unbinned		Anaerococcus_sp-contgis	INFANT-GUT-ASSEMBLY-bin_18	INFANT-GUT-ASSEMBLY-bin_18-refined_0	Cluster.5
Day17a_QCcontig3745_split_00001	Bin_5	db_bin_37	maxbin.007	metabat_igm.unbinned	Propionibacterium_acnes	Anaerococcus_sp-contgis	INFANT-GUT-ASSEMBLY-bin_18	INFANT-GUT-ASSEMBLY-bin_18-refined_0	Cluster.5
Day17a_QCcontig3747_split_00001	Bin_5	db_bin_37	maxbin.007	metabat_igm.unbinned		Anaerococcus_sp-contgis	INFANT-GUT-ASSEMBLY-bin_18	INFANT-GUT-ASSEMBLY-bin_18-refined_0	Cluster.5
Day17a_QCcontig3749_split_00001	Bin_5	db_bin_37	maxbin.008	metabat_igm.unbinned	Anaerococcus_sp	Anaerococcus_sp-contgis	INFANT-GUT-ASSEMBLY-bin_18	INFANT-GUT-ASSEMBLY-bin_18-refined_0	Cluster.5
Day17a_QCcontig3752_split_00001	Bin_5	db_bin_37	maxbin.008	metabat_igm.unbinned		Anaerococcus_sp-contgis	INFANT-GUT-ASSEMBLY-bin_18	INFANT-GUT-ASSEMBLY-bin_18-refined_0	Cluster.5
Day17a_QCcontig3753_split_00001	Bin_5	db_unbinned	maxbin.008	metabat_igm.unbinned	Anaerococcus_sp	Anaerococcus_sp-contgis	INFANT-GUT-ASSEMBLY-bin_21	INFANT-GUT-ASSEMBLY-bin_21-refined_0	Cluster.5
Day17a_QCcontig3754_split_00001	Bin_5	db_bin_37	maxbin.007	metabat_igm.unbinned	Anaerococcus_sp	Anaerococcus_sp-contgis	INFANT-GUT-ASSEMBLY-bin_18	INFANT-GUT-ASSEMBLY-bin_18-refined_0	Cluster.5
Day17a_QCcontig3757_split_00001	Bin_5	db_bin_11	maxbin.008	metabat_igm.unbinned		Anaerococcus_sp-contgis	INFANT-GUT-ASSEMBLY-bin_18	INFANT-GUT-ASSEMBLY-bin_18-refined_0	Cluster.5
Day17a_QCcontig3759_split_00001	Bin_5	db_bin_37	maxbin.007	metabat_igm.unbinned		Anaerococcus_sp-contgis	INFANT-GUT-ASSEMBLY-bin_18	INFANT-GUT-ASSEMBLY-bin_18-refined_0	Cluster.5
Day17a_QCcontig3760_split_00001	Bin_5	db_bin_37	maxbin.008	metabat_igm.unbinned		Anaerococcus_sp-contgis	INFANT-GUT-ASSEMBLY-bin_18	INFANT-GUT-ASSEMBLY-bin_18-refined_0	Cluster.5
Day17a_QCcontig3761_split_00001	Bin_5	db_bin_37	maxbin.008	metabat_igm.unbinned		Anaerococcus_sp-contgis	INFANT-GUT-ASSEMBLY-bin_18	INFANT-GUT-ASSEMBLY-bin_18-refined_0	Cluster.5
Day17a_QCcontig3762_split_00001	Bin_5	db_bin_37	maxbin.007	metabat_igm.unbinned	Anaerococcus_sp	Anaerococcus_sp-contgis	INFANT-GUT-ASSEMBLY-bin_18	INFANT-GUT-ASSEMBLY-bin_18-refined_0	Cluster.5
Day17a_QCcontig3763_split_00001	Bin_5	db_bin_46	maxbin.008	metabat_igm.unbinned		Anaerococcus_sp-contgis	INFANT-GUT-ASSEMBLY-bin_18	INFANT-GUT-ASSEMBLY-bin_18-refined_0	Cluster.5
Day17a_QCcontig3764_split_00001	Bin_5	db_bin_37	maxbin.007	metabat_igm.unbinned		Anaerococcus_sp-contgis	INFANT-GUT-ASSEMBLY-bin_18	INFANT-GUT-ASSEMBLY-bin_18-refined_0	Cluster.5
Day17a_QCcontig3765_split_00001	Bin_5	db_bin_47	maxbin.008	metabat_igm.unbinned		Anaerococcus_sp-contgis	INFANT-GUT-ASSEMBLY-bin_18	INFANT-GUT-ASSEMBLY-bin_18-refined_0	Cluster.5
Day17a_QCcontig3767_split_00001	Bin_5	db_bin_37	maxbin.008	metabat_igm.unbinned	Anaerococcus_sp	Anaerococcus_sp-contgis	INFANT-GUT-ASSEMBLY-bin_18	INFANT-GUT-ASSEMBLY-bin_18-refined_0	Cluster.5
Day17a_QCcontig3770_split_00001	Bin_5	db_bin_37	maxbin.008	metabat_igm.unbinned		Anaerococcus_sp-contgis	INFANT-GUT-ASSEMBLY-bin_18	INFANT-GUT-ASSEMBLY-bin_18-refined_0	Cluster.5
Day17a_QCcontig3774_split_00001	Bin_5	db_bin_37	maxbin.007	metabat_igm.unbinned	Anaerococcus_sp	Anaerococcus_sp-contgis	INFANT-GUT-ASSEMBLY-bin_18	INFANT-GUT-ASSEMBLY-bin_18-refined_0	Cluster.5
Day17a_QCcontig3775_split_00001	Bin_5	db_bin_37	maxbin.008	metabat_igm.unbinned	Anaerococcus_sp	Anaerococcus_sp-contgis	INFANT-GUT-ASSEMBLY-bin_18	INFANT-GUT-ASSEMBLY-bin_18-refined_0	Cluster.5
Day17a_QCcontig3776_split_00001	Bin_5	db_bin_37	maxbin.007	metabat_igm.unbinned		Anaerococcus_sp-contgis	INFANT-GUT-ASSEMBLY-bin_18	INFANT-GUT-ASSEMBLY-bin_18-refined_0	Cluster.5
Day17a_QCcontig3779_split_00001	Bin_5	db_bin_37	maxbin.008	metabat_igm.unbinned		Anaerococcus_sp-contgis	INFANT-GUT-ASSEMBLY-bin_18	INFANT-GUT-ASSEMBLY-bin_18-refined_0	Cluster.5
Day17a_QCcontig3780_split_00001	Bin_5	db_bin_37	maxbin.008	metabat_igm.unbinned		Anaerococcus_sp-contgis	INFANT-GUT-ASSEMBLY-bin_18	INFANT-GUT-ASSEMBLY-bin_18-refined_0	Cluster.5
Day17a_QCcontig3781_split_00001	Bin_5	db_bin_46	maxbin.008	metabat_igm.unbinned	Propionibacterium_acnes	Anaerococcus_sp-contgis	INFANT-GUT-ASSEMBLY-bin_21	INFANT-GUT-ASSEMBLY-bin_21-refined_0	Cluster.5
Day17a_QCcontig3782_split_00001	Bin_5	db_bin_37	maxbin.008	metabat_igm.unbinned		Anaerococcus_sp-contgis	INFANT-GUT-ASSEMBLY-bin_18	INFANT-GUT-ASSEMBLY-bin_18-refined_0	Cluster.5
Day17a_QCcontig3783_split_00001	Bin_5	db_bin_37	maxbin.008	metabat_igm.unbinned		Anaerococcus_sp-contgis	INFANT-GUT-ASSEMBLY-bin_18	INFANT-GUT-ASSEMBLY-bin_18-refined_0	Cluster.5
Day17a_QCcontig3784_split_00001	Bin_5	db_bin_37	maxbin.007	metabat_igm.unbinned		Anaerococcus_sp-contgis	INFANT-GUT-ASSEMBLY-bin_18	INFANT-GUT-ASSEMBLY-bin_18-refined_0	Cluster.5
Day17a_QCcontig3786_split_00001	Bin_5	db_bin_37	maxbin.008	metabat_igm.unbinned		Anaerococcus_sp-contgis	INFANT-GUT-ASSEMBLY-bin_18	INFANT-GUT-ASSEMBLY-bin_18-refined_0	Cluster.5
Day17a_QCcontig3788_split_00001	Bin_5	db_bin_37	maxbin.008	metabat_igm.unbinned		Anaerococcus_sp-contgis	INFANT-GUT-ASSEMBLY-bin_18	INFANT-GUT-ASSEMBLY-bin_18-refined_0	Cluster.5
Day17a_QCcontig3789_split_00001	Bin_5	db_bin_37	maxbin.007	metabat_igm.unbinned	Anaerococcus_sp	Anaerococcus_sp-contgis	INFANT-GUT-ASSEMBLY-bin_18	INFANT-GUT-ASSEMBLY-bin_18-refined_0	Cluster.5
Day17a_QCcontig3796_split_00001	Bin_5	db_bin_37	maxbin.008	metabat_igm.unbinned	Anaerococcus_sp	Anaerococcus_sp-contgis	INFANT-GUT-ASSEMBLY-bin_18	INFANT-GUT-ASSEMBLY-bin_18-refined_0	Cluster.5
Day17a_QCcontig3799_split_00001	Bin_5	db_bin_37	maxbin.008	metabat_igm.unbinned		Anaerococcus_sp-contgis	INFANT-GUT-ASSEMBLY-bin_18	INFANT-GUT-ASSEMBLY-bin_18-refined_0	Cluster.5
Day17a_QCcontig3802_split_00001	Bin_5	db_bin_46	maxbin.007	metabat_igm.unbinned		Anaerococcus_sp-contgis	INFANT-GUT-ASSEMBLY-bin_18	INFANT-GUT-ASSEMBLY-bin_18-refined_0	Cluster.5
Day17a_QCcontig3804_split_00001	Bin_5	db_unbinned	maxbin.008	metabat_igm.unbinned		Anaerococcus_sp-contgis	INFANT-GUT-ASSEMBLY-bin_18	INFANT-GUT-ASSEMBLY-bin_18-refined_0	Cluster.5
Day17a_QCcontig3805_split_00001	Bin_5	db_bin_37	maxbin.008	metabat_igm.unbinned	Anaerococcus_sp	Anaerococcus_sp-contgis	INFANT-GUT-ASSEMBLY-bin_18	INFANT-GUT-ASSEMBLY-bin_18-refined_0	Cluster.5
Day17a_QCcontig3807_split_00001	Bin_5	db_bin_37	maxbin.008	metabat_igm.unbinned		Anaerococcus_sp-contgis	INFANT-GUT-ASSEMBLY-bin_18	INFANT-GUT-ASSEMBLY-bin_18-refined_0	Cluster.5
Day17a_QCcontig3811_split_00001	Bin_5	db_bin_37	maxbin.008	metabat_igm.unbinned		Anaerococcus_sp-contgis	INFANT-GUT-ASSEMBLY-bin_18	INFANT-GUT-ASSEMBLY-bin_18-refined_0	Cluster.5
Day17a_QCcontig3812_split_00001	Bin_5	db_bin_37	maxbin.007	metabat_igm.unbinned		Anaerococcus_sp-contgis	INFANT-GUT-ASSEMBLY-bin_18	INFANT-GUT-ASSEMBLY-bin_18-refined_0	Cluster.5
Day17a_QCcontig3814_split_00001	Bin_5	db_bin_37	maxbin.008	metabat_igm.unbinned		Anaerococcus_sp-contgis	INFANT-GUT-ASSEMBLY-bin_18	INFANT-GUT-ASSEMBLY-bin_18-refined_0	Cluster.5
Day17a_QCcontig3817_split_00001	Bin_5	db_bin_37	maxbin.007	metabat_igm.unbinned	Anaerococcus_sp	Anaerococcus_sp-contgis	INFANT-GUT-ASSEMBLY-bin_18	INFANT-GUT-ASSEMBLY-bin_18-refined_0	Cluster.5
Day17a_QCcontig3818_split_00001	Bin_5	db_bin_37	maxbin.007	metabat_igm.unbinned		Anaerococcus_sp-contgis	INFANT-GUT-ASSEMBLY-bin_18	INFANT-GUT-ASSEMBLY-bin_18-refined_0	Cluster.5
Day17a_QCcontig3820_split_00001	Bin_5	db_bin_37	maxbin.008	metabat_igm.unbinned		Anaerococcus_sp-contgis	INFANT-GUT-ASSEMBLY-bin_18	INFANT-GUT-ASSEMBLY-bin_18-refined_0	Cluster.5
Day17a_QCcontig3821_split_00001	Bin_5	db_bin_47	maxbin.008	metabat_igm.unbinned		Anaerococcus_sp-contgis	INFANT-GUT-ASSEMBLY-bin_21	INFANT-GUT-ASSEMBLY-bin_21-refined_0	Cluster.5
Day17a_QCcontig3824_split_00001	Bin_5	db_bin_37	maxbin.008	metabat_igm.unbinned	Anaerococcus_sp	Anaerococcus_sp-contgis	INFANT-GUT-ASSEMBLY-bin_18	INFANT-GUT-ASSEMBLY-bin_18-refined_0	Cluster.5
Day17a_QCcontig3826_split_00001	Bin_5	db_bin_37	maxbin.007	metabat_igm.unbinned	Propionibacterium_acnes	Anaerococcus_sp-contgis	INFANT-GUT-ASSEMBLY-bin_18	INFANT-GUT-ASSEMBLY-bin_18-refined_0	Cluster.5
Day17a_QCcontig3827_split_00001	Bin_5	db_bin_46	maxbin.008	metabat_igm.unbinned		Anaerococcus_sp-contgis	INFANT-GUT-ASSEMBLY-bin_21	INFANT-GUT-ASSEMBLY-bin_21-refined_0	Cluster.5
Day17a_QCcontig3829_split_00001	Bin_5	db_bin_37	maxbin.008	metabat_igm.unbinned		Anaerococcus_sp-contgis	INFANT-GUT-ASSEMBLY-bin_21	INFANT-GUT-ASSEMBLY-bin_21-refined_0	Cluster.5
Day17a_QCcontig3830_split_00001	Bin_5	db_bin_46	maxbin.008	metabat_igm.unbinned	Anaerococcus_sp	Anaerococcus_sp-contgis	INFANT-GUT-ASSEMBLY-bin_18	INFANT-GUT-ASSEMBLY-bin_18-refined_0	Cluster.5
Day17a_QCcontig3831_split_00001	Bin_5	db_unbinned	maxbin.007	metabat_igm.unbinned	Anaerococcus_sp	Anaerococcus_sp-contgis	INFANT-GUT-ASSEMBLY-bin_21	INFANT-GUT-ASSEMBLY-bin_21-refined_0	Cluster.5
Day17a_QCcontig3832_split_00001	Bin_5	db_bin_37	maxbin.008	metabat_igm.unbinned	Anaerococcus_sp	Anaerococcus_sp-contgis	INFANT-GUT-ASSEMBLY-bin_18	INFANT-GUT-ASSEMBLY-bin_18-refined_0	Cluster.5
Day17a_QCcontig3835_split_00001	Bin_5	db_bin_37	maxbin.008	metabat_igm.unbinned		Anaerococcus_sp-contgis	INFANT-GUT-ASSEMBLY-bin_21	INFANT-GUT-ASSEMBLY-bin_21-refined_0	Cluster.5
Day17a_QCcontig3836_split_00001	Bin_5	db_bin_37	maxbin.008	metabat_igm.unbinned	Anaerococcus_sp	Anaerococcus_sp-contgis	INFANT-GUT-ASSEMBLY-bin_18	INFANT-GUT-ASSEMBLY-bin_18-refined_0	Cluster.5
Day17a_QCcontig3837_split_00001	Bin_5	db_bin_37	maxbin.008	metabat_igm.unbinned		Anaerococcus_sp-contgis	INFANT-GUT-ASSEMBLY-bin_18	INFANT-GUT-ASSEMBLY-bin_18-refined_0	Cluster.5
Day17a_QCcontig3838_split_00001	Bin_5	db_bin_46	maxbin.007	metabat_igm.unbinned		Anaerococcus_sp-contgis	INFANT-GUT-ASSEMBLY-bin_18	INFANT-GUT-ASSEMBLY-bin_18-refined_0	Cluster.5
Day17a_QCcontig3839_split_00001	Bin_5	db_bin_37	maxbin.007	metabat_igm.unbinned	Propionibacterium_acnes	Anaerococcus_sp-contgis	INFANT-GUT-ASSEMBLY-bin_18	INFANT-GUT-ASSEMBLY-bin_18-refined_0	Cluster.5
Day17a_QCcontig3841_split_00001	Bin_5	db_bin_37	maxbin.008	metabat_igm.unbinned	Propionibacterium_acnes	Anaerococcus_sp-contgis	INFANT-GUT-ASSEMBLY-bin_21	INFANT-GUT-ASSEMBLY-bin_21-refined_0	Cluster.5
Day17a_QCcontig3842_split_00001	Bin_5	db_bin_37	maxbin.008	metabat_igm.unbinned		Anaerococcus_sp-contgis	INFANT-GUT-ASSEMBLY-bin_18	INFANT-GUT-ASSEMBLY-bin_18-refined_0	Cluster.5
Day17a_QCcontig3845_split_00001	Bin_5	db_unbinned	maxbin.008	metabat_igm.unbinned		Anaerococcus_sp-contgis	INFANT-GUT-ASSEMBLY-bin_21	INFANT-GUT-ASSEMBLY-bin_21-refined_0	Cluster.5
Day17a_QCcontig3846_split_00001	Bin_5	db_bin_37	maxbin.008	metabat_igm.unbinned		Anaerococcus_sp-contgis	INFANT-GUT-ASSEMBLY-bin_18	INFANT-GUT-ASSEMBLY-bin_18-refined_0	Cluster.5
Day17a_QCcontig3848_split_00001	Bin_5	db_bin_37	maxbin.008	metabat_igm.unbinned		Anaerococcus_sp-contgis	INFANT-GUT-ASSEMBLY-bin_18	INFANT-GUT-ASSEMBLY-bin_18-refined_0	Cluster.5
Day17a_QCcontig3849_split_00001	Bin_5	db_bin_37	maxbin.008	metabat_igm.unbinned		Anaerococcus_sp-contgis	INFANT-GUT-ASSEMBLY-bin_18	INFANT-GUT-ASSEMBLY-bin_18-refined_0	Cluster.5
Day17a_QCcontig3850_split_00001	Bin_5	db_bin_37	maxbin.007	metabat_igm.unbinned		Anaerococcus_sp-contgis	INFANT-GUT-ASSEMBLY-bin_18	INFANT-GUT-ASSEMBLY-bin_18-refined_0	Cluster.5
Day17a_QCcontig3853_split_00001	Bin_5	db_unbinned	maxbin.008	metabat_igm.unbinned		Anaerococcus_sp-contgis	INFANT-GUT-ASSEMBLY-bin_21	INFANT-GUT-ASSEMBLY-bin_21-refined_0	Cluster.5
Day17a_QCcontig3854_split_00001	Bin_5	db_bin_46	maxbin.008	metabat_igm.unbinned		Anaerococcus_sp-contgis	INFANT-GUT-ASSEMBLY-bin_21	INFANT-GUT-ASSEMBLY-bin_21-refined_0	Cluster.5
Day17a_QCcontig3855_split_00001	Bin_5	db_bin_37	maxbin.008	metabat_igm.unbinned		Anaerococcus_sp-contgis	INFANT-GUT-ASSEMBLY-bin_18	INFANT-GUT-ASSEMBLY-bin_18-refined_0	Cluster.5
Day17a_QCcontig3856_split_00001	Bin_5	db_bin_37	maxbin.008	metabat_igm.unbinned		Anaerococcus_sp-contgis	INFANT-GUT-ASSEMBLY-bin_18	INFANT-GUT-ASSEMBLY-bin_18-refined_0	Cluster.5
Day17a_QCcontig3857_split_00001	Bin_5	db_bin_37	maxbin.008	metabat_igm.unbinned		Anaerococcus_sp-contgis	INFANT-GUT-ASSEMBLY-bin_18	INFANT-GUT-ASSEMBLY-bin_18-refined_0	Cluster.5
Day17a_QCcontig3858_split_00001	Bin_5	db_bin_47	maxbin.008	metabat_igm.unbinned	Anaerococcus_sp	Anaerococcus_sp-contgis	INFANT-GUT-ASSEMBLY-bin_21	INFANT-GUT-ASSEMBLY-bin_21-refined_0	Cluster.5
Day17a_QCcontig3859_split_00001	Bin_5	db_bin_37	maxbin.008	metabat_igm.unbinned		Anaerococcus_sp-contgis	INFANT-GUT-ASSEMBLY-bin_18	INFANT-GUT-ASSEMBLY-bin_18-refined_0	Cluster.5
Day17a_QCcontig3861_split_00001	Bin_5	db_bin_37	maxbin.008	metabat_igm.unbinned		Anaerococcus_sp-contgis	INFANT-GUT-ASSEMBLY-bin_18	INFANT-GUT-ASSEMBLY-bin_18-refined_0	Cluster.5
Day17a_QCcontig3863_split_00001	Bin_5	db_bin_37	maxbin.008	metabat_igm.unbinned	Anaerococcus_sp	Anaerococcus_sp-contgis	INFANT-GUT-ASSEMBLY-bin_18	INFANT-GUT-ASSEMBLY-bin_18-refined_0	Cluster.5
Day17a_QCcontig3864_split_00001	Bin_5	db_bin_37	maxbin.008	metabat_igm.unbinned	Anaerococcus_sp	Anaerococcus_sp-contgis	INFANT-GUT-ASSEMBLY-bin_18	INFANT-GUT-ASSEMBLY-bin_18-refined_0	Cluster.5
Day17a_QCcontig3865_split_00001	Bin_5	db_bin_37	maxbin.009	metabat_igm.unbinned	Propionibacterium_acnes	Anaerococcus_sp-contgis	INFANT-GUT-ASSEMBLY-bin_18	INFANT-GUT-ASSEMBLY-bin_18-refined_0	Cluster.5
Day17a_QCcontig3867_split_00001	Bin_5	db_unbinned	maxbin.008	metabat_igm.unbinned		Anaerococcus_sp-contgis	INFANT-GUT-ASSEMBLY-bin_21	INFANT-GUT-ASSEMBLY-bin_21-refined_0	Cluster.5
Day17a_QCcontig3868_split_00001	Bin_5	db_bin_37	maxbin.008	metabat_igm.unbinned		Anaerococcus_sp-contgis	INFANT-GUT-ASSEMBLY-bin_18	INFANT-GUT-ASSEMBLY-bin_18-refined_0	Cluster.5
Day17a_QCcontig3869_split_00001	Bin_5	db_bin_37	maxbin.008	metabat_igm.unbinned		Anaerococcus_sp-contgis	INFANT-GUT-ASSEMBLY-bin_18	INFANT-GUT-ASSEMBLY-bin_18-refined_0	Cluster.5
Day17a_QCcontig3870_split_00001	Bin_5	db_bin_37	maxbin.008	metabat_igm.unbinned		Anaerococcus_sp-contgis	INFANT-GUT-ASSEMBLY-bin_18	INFANT-GUT-ASSEMBLY-bin_18-refined_0	Cluster.5
Day17a_QCcontig3871_split_00001	Bin_5	db_bin_46	maxbin.008	metabat_igm.unbinned	Anaerococcus_sp	Anaerococcus_sp-contgis	INFANT-GUT-ASSEMBLY-bin_21	INFANT-GUT-ASSEMBLY-bin_21-refined_0	Cluster.5
Day17a_QCcontig3875_split_00001	Bin_5	db_unbinned	maxbin.008	metabat_igm.unbinned		Anaerococcus_sp-contgis	INFANT-GUT-ASSEMBLY-bin_18	INFANT-GUT-ASSEMBLY-bin_18-refined_0	Cluster.5
Day17a_QCcontig3878_split_00001	Bin_5	db_bin_37	maxbin.008	metabat_igm.unbinned		Anaerococcus_sp-contgis	INFANT-GUT-ASSEMBLY-bin_18	INFANT-GUT-ASSEMBLY-bin_18-refined_0	Cluster.5
Day17a_QCcontig3883_split_00001	Bin_5	db_bin_37	maxbin.008	metabat_igm.unbinned	Anaerococcus_sp	Anaerococcus_sp-contgis	INFANT-GUT-ASSEMBLY-bin_18	INFANT-GUT-ASSEMBLY-bin_18-refined_0	Cluster.5
Day17a_QCcontig3885_split_00001	Bin_5	db_unbinned	maxbin.008	metabat_igm.unbinned		Anaerococcus_sp-contgis	INFANT-GUT-ASSEMBLY-bin_21	INFANT-GUT-ASSEMBLY-bin_21-refined_0	Cluster.5
Day17a_QCcontig3893_split_00001	Bin_5	db_unbinned	maxbin.008	metabat_igm.unbinned		Anaerococcus_sp-contgis	INFANT-GUT-ASSEMBLY-bin_21	INFANT-GUT-ASSEMBLY-bin_21-refined_0	Cluster.5
Day17a_QCcontig4150_split_00001	Bin_5	db_unbinned	maxbin.008	metabat_igm.unbinned		Anaerococcus_sp-contgis	INFANT-GUT-ASSEMBLY-bin_21	INFANT-GUT-ASSEMBLY-bin_21-refined_0	Cluster.5
Day17a_QCcontig514_split_00001	Bin_5	db_bin_37	maxbin.007	metabat_igm.unbinned	Anaerococcus_sp	Anaerococcus_sp-contgis	INFANT-GUT-ASSEMBLY-bin_18	INFANT-GUT-ASSEMBLY-bin_18-refined_0	Cluster.5
Day17a_QCcontig527_split_00001	Bin_5	db_bin_8	maxbin.008	metabat_igm.unbinned		Anaerococcus_sp-contgis	INFANT-GUT-ASSEMBLY-bin_16	INFANT-GUT-ASSEMBLY-bin_16	Cluster.2
Day17a_QCcontig538_split_00001	Bin_5	db_bin_47	maxbin.007	metabat_igm.unbinned		Anaerococcus_sp-contgis	INFANT-GUT-ASSEMBLY-bin_18	INFANT-GUT-ASSEMBLY-bin_18-refined_0	Cluster.5
Day17a_QCcontig584_split_00001	Bin_5	db_bin_37	maxbin.008	metabat_igm.unbinned		Anaerococcus_sp-contgis	INFANT-GUT-ASSEMBLY-bin_18	INFANT-GUT-ASSEMBLY-bin_18-refined_0	Cluster.5
Day17a_QCcontig660_split_00001	Bin_5	db_bin_37	maxbin.008	metabat_igm.unbinned	Propionibacterium_acnes	Anaerococcus_sp-contgis	INFANT-GUT-ASSEMBLY-bin_18	INFANT-GUT-ASSEMBLY-bin_18-refined_0	Cluster.5
Day17a_QCcontig819_split_00001	Bin_5	db_unbinned	maxbin.007	metabat_igm.unbinned		Anaerococcus_sp-contgis	INFANT-GUT-ASSEMBLY-bin_16	INFANT-GUT-ASSEMBLY-bin_16	Cluster.5
Day17a_QCcontig920_split_00001	Bin_5	db_bin_37	maxbin.008	metabat_igm.unbinned	Anaerococcus_sp	Anaerococcus_sp-contgis	INFANT-GUT-ASSEMBLY-bin_18	INFANT-GUT-ASSEMBLY-bin_18-refined_0	Cluster.5
Day17a_QCcontig944_split_00001	Bin_5	db_bin_37	maxbin.007	metabat_igm.unbinned	Anaerococcus_sp	Anaerococcus_sp-contgis	INFANT-GUT-ASSEMBLY-bin_18	INFANT-GUT-ASSEMBLY-bin_18-refined_0	Cluster.5
Day17a_QCcontig952_split_00001	Bin_5	db_bin_37	maxbin.007	metabat_igm.unbinned		Anaerococcus_sp-contgis	INFANT-GUT-ASSEMBLY-bin_18	INFANT-GUT-ASSEMBLY-bin_18-refined_0	Cluster.5
Day17a_QCcontig979_split_00001	Bin_5	db_bin_37	maxbin.008	metabat_igm.unbinned		Anaerococcus_sp-contgis	INFANT-GUT-ASSEMBLY-bin_18	INFANT-GUT-ASSEMBLY-bin_18-refined_0	Cluster.5
Day17a_QCcontig986_split_00001	Bin_5	db_bin_37	maxbin.007	metabat_igm.unbinned	Anaerococcus_sp	Anaerococcus_sp-contgis	INFANT-GUT-ASSEMBLY-bin_18	INFANT-GUT-ASSEMBLY-bin_18-refined_0	Cluster.5
Day17a_QCcontig1003_split_00001	Bin_2	db_bin_1	maxbin.009	metabat_igm.7		C_albicans-contigs	INFANT-GUT-ASSEMBLY-bin_14	INFANT-GUT-ASSEMBLY-bin_14	Cluster.12
Day17a_QCcontig1008_split_00001	Bin_2	db_bin_1	maxbin.009	metabat_igm.7	Candida_albcans	C_albicans-contigs	INFANT-GUT-ASSEMBLY-bin_14	INFANT-GUT-ASSEMBLY-bin_14	Cluster.8
Day17a_QCcontig1008_split_00002	Bin_2	db_bin_1	maxbin.009	metabat_igm.7	Candida_albcans	C_albicans-contigs	INFANT-GUT-ASSEMBLY-bin_14	INFANT-GUT-ASSEMBLY-bin_14	Cluster.8
Day17a_QCcontig1008_split_00003	Bin_2	db_bin_1	maxbin.009	metabat_igm.7	Candida_albcans	C_albicans-contigs	INFANT-GUT-ASSEMBLY-bin_14	INFANT-GUT-ASSEMBLY-bin_14	Cluster.8
Day17a_QCcontig1008_split_00004	Bin_2	db_bin_1	maxbin.009	metabat_igm.7	Candida_albcans	C_albicans-contigs	INFANT-GUT-ASSEMBLY-bin_14	INFANT-GUT-ASSEMBLY-bin_14	Cluster.8
Day17a_QCcontig1008_split_00005	Bin_2	db_bin_1	maxbin.009	metabat_igm.7	Candida_albcans	C_albicans-contigs	INFANT-GUT-ASSEMBLY-bin_14	INFANT-GUT-ASSEMBLY-bin_14	Cluster.8
Day17a_QCcontig1010_split_00001	Bin_1	db_bin_1	maxbin.009	metabat_igm.7		C_albicans-contigs	INFANT-GUT-ASSEMBLY-bin_14	INFANT-GUT-ASSEMBLY-bin_14	Cluster.12
Day17a_QCcontig1016_split_00001	Bin_2	db_bin_1	maxbin.009	metabat_igm.7	Candida_albcans	C_albicans-contigs	INFANT-GUT-ASSEMBLY-bin_14	INFANT-GUT-ASSEMBLY-bin_14	Cluster.12
Day17a_QCcontig1021_split_00001	Bin_1	db_bin_1	maxbin.009	metabat_igm.7		C_albicans-contigs	INFANT-GUT-ASSEMBLY-bin_14	INFANT-GUT-ASSEMBLY-bin_14	Cluster.12
Day17a_QCcontig1022_split_00001	Bin_2	db_bin_1	maxbin.009	metabat_igm.7	Candida_albcans	C_albicans-contigs	INFANT-GUT-ASSEMBLY-bin_14	INFANT-GUT-ASSEMBLY-bin_14	Cluster.8
Day17a_QCcontig1027_split_00001	Bin_2	db_bin_1	maxbin.009	metabat_igm.7	Candida_albcans	C_albicans-contigs	INFANT-GUT-ASSEMBLY-bin_14	INFANT-GUT-ASSEMBLY-bin_14	Cluster.12
Day17a_QCcontig1036_split_00001	Bin_2	db_bin_1	maxbin.009	metabat_igm.7		C_albicans-contigs	INFANT-GUT-ASSEMBLY-bin_14	INFANT-GUT-ASSEMBLY-bin_14	Cluster.12
Day17a_QCcontig1042_split_00001	Bin_2	db_bin_1	maxbin.009	metabat_igm.7	Candida_albcans	C_albicans-contigs	INFANT-GUT-ASSEMBLY-bin_14	INFANT-GUT-ASSEMBLY-bin_14	Cluster.8
Day17a_QCcontig1042_split_00002	Bin_2	db_bin_1	maxbin.009	metabat_igm.7	Candida_albcans	C_albicans-contigs	INFANT-GUT-ASSEMBLY-bin_14	INFANT-GUT-ASSEMBLY-bin_14	Cluster.8
Day17a_QCcontig1042_split_00003	Bin_2	db_bin_1	maxbin.009	metabat_igm.7	Candida_albcans	C_albicans-contigs	INFANT-GUT-ASSEMBLY-bin_14	INFANT-GUT-ASSEMBLY-bin_14	Cluster.8
Day17a_QCcontig1042_split_00004	Bin_2	db_bin_1	maxbin.009	metabat_igm.7	Candida_albcans	C_albicans-contigs	INFANT-GUT-ASSEMBLY-bin_14	INFANT-GUT-ASSEMBLY-bin_14	Cluster.8
Day17a_QCcontig1044_split_00001	Bin_2	db_bin_1	maxbin.009	metabat_igm.7		C_albicans-contigs	INFANT-GUT-ASSEMBLY-bin_14	INFANT-GUT-ASSEMBLY-bin_14	Cluster.8
Day17a_QCcontig1044_split_00002	Bin_2	db_bin_1	maxbin.009	metabat_igm.7		C_albicans-contigs	INFANT-GUT-ASSEMBLY-bin_14	INFANT-GUT-ASSEMBLY-bin_14	Cluster.8
Day17a_QCcontig1044_split_00003	Bin_2	db_bin_1	maxbin.009	metabat_igm.7		C_albicans-contigs	INFANT-GUT-ASSEMBLY-bin_14	INFANT-GUT-ASSEMBLY-bin_14	Cluster.8
Day17a_QCcontig1053_split_00001	Bin_2	db_bin_1	maxbin.009	metabat_igm.7		C_albicans-contigs	INFANT-GUT-ASSEMBLY-bin_14	INFANT-GUT-ASSEMBLY-bin_14	Cluster.8
Day17a_QCcontig1053_split_00002	Bin_2	db_bin_1	maxbin.009	metabat_igm.7		C_albicans-contigs	INFANT-GUT-ASSEMBLY-bin_14	INFANT-GUT-ASSEMBLY-bin_14	Cluster.8
Day17a_QCcontig1053_split_00003	Bin_2	db_bin_1	maxbin.009	metabat_igm.7		C_albicans-contigs	INFANT-GUT-ASSEMBLY-bin_14	INFANT-GUT-ASSEMBLY-bin_14	Cluster.8
Day17a_QCcontig1053_split_00004	Bin_2	db_bin_1	maxbin.009	metabat_igm.7		C_albicans-contigs	INFANT-GUT-ASSEMBLY-bin_14	INFANT-GUT-ASSEMBLY-bin_14	Cluster.8
Day17a_QCcontig1053_split_00005	Bin_2	db_bin_1	maxbin.009	metabat_igm.7		C_albicans-contigs	INFANT-GUT-ASSEMBLY-bin_14	INFANT-GUT-ASSEMBLY-bin_14	Cluster.8
Day17a_QCcontig1058_split_00001	Bin_1	db_bin_1	maxbin.009	metabat_igm.7		C_albicans-contigs	INFANT-GUT-ASSEMBLY-bin_14	INFANT-GUT-ASSEMBLY-bin_14	Cluster.12
Day17a_QCcontig1067_split_00001	Bin_1	db_bin_1	maxbin.009	metabat_igm.7		C_albicans-contigs	INFANT-GUT-ASSEMBLY-bin_14	INFANT-GUT-ASSEMBLY-bin_14	Cluster.12
Day17a_QCcontig1069_split_00001	Bin_2	db_bin_1	maxbin.009	metabat_igm.7	Staphylococcus_epidermidis_strain_3	C_albicans-contigs	INFANT-GUT-ASSEMBLY-bin_14	INFANT-GUT-ASSEMBLY-bin_14	Cluster.12
Day17a_QCcontig1088_split_00001	Bin_2	db_bin_1	maxbin.009	metabat_igm.7		C_albicans-contigs	INFANT-GUT-ASSEMBLY-bin_14	INFANT-GUT-ASSEMBLY-bin_14	Cluster.12
Day17a_QCcontig109_split_00001	Bin_2	db_bin_1	maxbin.009	metabat_igm.7	Candida_albcans	C_albicans-contigs	INFANT-GUT-ASSEMBLY-bin_14	INFANT-GUT-ASSEMBLY-bin_14	Cluster.8
Day17a_QCcontig109_split_00002	Bin_2	db_bin_1	maxbin.009	metabat_igm.7	Candida_albcans	C_albicans-contigs	INFANT-GUT-ASSEMBLY-bin_14	INFANT-GUT-ASSEMBLY-bin_14	Cluster.8
Day17a_QCcontig1100_split_00001	Bin_2	db_bin_1	maxbin.009	metabat_igm.7	Candida_albcans	C_albicans-contigs	INFANT-GUT-ASSEMBLY-bin_14	INFANT-GUT-ASSEMBLY-bin_14	Cluster.4
Day17a_QCcontig1101_split_00001	Bin_2	db_bin_1	maxbin.009	metabat_igm.7	Candida_albcans	C_albicans-contigs	INFANT-GUT-ASSEMBLY-bin_14	INFANT-GUT-ASSEMBLY-bin_14	Cluster.8
Day17a_QCcontig1101_split_00002	Bin_2	db_bin_1	maxbin.009	metabat_igm.7	Candida_albcans	C_albicans-contigs	INFANT-GUT-ASSEMBLY-bin_14	INFANT-GUT-ASSEMBLY-bin_14	Cluster.8
Day17a_QCcontig1101_split_00003	Bin_2	db_bin_1	maxbin.009	metabat_igm.7	Candida_albcans	C_albicans-contigs	INFANT-GUT-ASSEMBLY-bin_14	INFANT-GUT-ASSEMBLY-bin_14	Cluster.8
Day17a_QCcontig1101_split_00004	Bin_2	db_bin_1	maxbin.009	metabat_igm.7	Candida_albcans	C_albicans-contigs	INFANT-GUT-ASSEMBLY-bin_14	INFANT-GUT-ASSEMBLY-bin_14	Cluster.8
Day17a_QCcontig1101_split_00005	Bin_2	db_bin_1	maxbin.009	metabat_igm.7	Candida_albcans	C_albicans-contigs	INFANT-GUT-ASSEMBLY-bin_14	INFANT-GUT-ASSEMBLY-bin_14	Cluster.8
Day17a_QCcontig1104_split_00001	Bin_1	db_bin_1	maxbin.009	metabat_igm.7		C_albicans-contigs	INFANT-GUT-ASSEMBLY-bin_14	INFANT-GUT-ASSEMBLY-bin_14	Cluster.12
Day17a_QCcontig1114_split_00001	Bin_2	db_bin_1	maxbin.009	metabat_igm.7	Candida_albcans	C_albicans-contigs	INFANT-GUT-ASSEMBLY-bin_14	INFANT-GUT-ASSEMBLY-bin_14	Cluster.12
Day17a_QCcontig1114_split_00002	Bin_2	db_bin_1	maxbin.009	metabat_igm.7	Candida_albcans	C_albicans-contigs	INFANT-GUT-ASSEMBLY-bin_14	INFANT-GUT-ASSEMBLY-bin_14	Cluster.12
Day17a_QCcontig1114_split_00003	Bin_2	db_bin_1	maxbin.009	metabat_igm.7	Candida_albcans	C_albicans-contigs	INFANT-GUT-ASSEMBLY-bin_14	INFANT-GUT-ASSEMBLY-bin_14	Cluster.12
Day17a_QCcontig1114_split_00004	Bin_2	db_bin_1	maxbin.009	metabat_igm.7	Candida_albcans	C_albicans-contigs	INFANT-GUT-ASSEMBLY-bin_14	INFANT-GUT-ASSEMBLY-bin_14	Cluster.12
Day17a_QCcontig1114_split_00005	Bin_2	db_bin_1	maxbin.009	metabat_igm.7	Candida_albcans	C_albicans-contigs	INFANT-GUT-ASSEMBLY-bin_14	INFANT-GUT-ASSEMBLY-bin_14	Cluster.12
Day17a_QCcontig1114_split_00006	Bin_2	db_bin_1	maxbin.009	metabat_igm.7	Candida_albcans	C_albicans-contigs	INFANT-GUT-ASSEMBLY-bin_14	INFANT-GUT-ASSEMBLY-bin_14	Cluster.12
Day17a_QCcontig1130_split_00001	Bin_2	db_bin_1	maxbin.009	metabat_igm.7	Candida_albcans	C_albicans-contigs	INFANT-GUT-ASSEMBLY-bin_14	INFANT-GUT-ASSEMBLY-bin_14	Cluster.8
Day17a_QCcontig1130_split_00002	Bin_2	db_bin_1	maxbin.009	metabat_igm.7	Candida_albcans	C_albicans-contigs	INFANT-GUT-ASSEMBLY-bin_14	INFANT-GUT-ASSEMBLY-bin_14	Cluster.8
Day17a_QCcontig1130_split_00003	Bin_2	db_bin_1	maxbin.009	metabat_igm.7	Candida_albcans	C_albicans-contigs	INFANT-GUT-ASSEMBLY-bin_14	INFANT-GUT-ASSEMBLY-bin_14	Cluster.8
Day17a_QCcontig1130_split_00004	Bin_2	db_bin_1	maxbin.009	metabat_igm.7	Candida_albcans	C_albicans-contigs	INFANT-GUT-ASSEMBLY-bin_14	INFANT-GUT-ASSEMBLY-bin_14	Cluster.8
Day17a_QCcontig1130_split_00005	Bin_2	db_bin_1	maxbin.009	metabat_igm.7	Candida_albcans	C_albicans-contigs	INFANT-GUT-ASSEMBLY-bin_14	INFANT-GUT-ASSEMBLY-bin_14	Cluster.8
Day17a_QCcontig1133_split_00001	Bin_2	db_bin_1	maxbin.009	metabat_igm.7	Candida_albcans	C_albicans-contigs	INFANT-GUT-ASSEMBLY-bin_14	INFANT-GUT-ASSEMBLY-bin_14	Cluster.12
Day17a_QCcontig1148_split_00001	Bin_2	db_bin_1	maxbin.009	metabat_igm.7	Candida_albcans	C_albicans-contigs	INFANT-GUT-ASSEMBLY-bin_14	INFANT-GUT-ASSEMBLY-bin_14	Cluster.12
Day17a_QCcontig1155_split_00001	Bin_2	db_bin_1	maxbin.009	metabat_igm.7	Candida_albcans	C_albicans-contigs	INFANT-GUT-ASSEMBLY-bin_14	INFANT-GUT-ASSEMBLY-bin_14	Cluster.8
Day17a_QCcontig1155_split_00002	Bin_2	db_bin_1	maxbin.009	metabat_igm.7	Candida_albcans	C_albicans-contigs	INFANT-GUT-ASSEMBLY-bin_14	INFANT-GUT-ASSEMBLY-bin_14	Cluster.8
Day17a_QCcontig1167_split_00001	Bin_2	db_bin_1	maxbin.009	metabat_igm.7		C_albicans-contigs	INFANT-GUT-ASSEMBLY-bin_14	INFANT-GUT-ASSEMBLY-bin_14	Cluster.8
Day17a_QCcontig1167_split_00002	Bin_2	db_bin_1	maxbin.009	metabat_igm.7		C_albicans-contigs	INFANT-GUT-ASSEMBLY-bin_14	INFANT-GUT-ASSEMBLY-bin_14	Cluster.8
Day17a_QCcontig1169_split_00001	Bin_2	db_bin_1	maxbin.009	metabat_igm.7		C_albicans-contigs	INFANT-GUT-ASSEMBLY-bin_14	INFANT-GUT-ASSEMBLY-bin_14	Cluster.4
Day17a_QCcontig1170_split_00001	Bin_2	db_bin_1	maxbin.009	metabat_igm.7	Candida_albcans	C_albicans-contigs	INFANT-GUT-ASSEMBLY-bin_14	INFANT-GUT-ASSEMBLY-bin_14	Cluster.8
Day17a_QCcontig1175_split_00001	Bin_2	db_bin_1	maxbin.009	metabat_igm.7	Candida_albcans	C_albicans-contigs	INFANT-GUT-ASSEMBLY-bin_14	INFANT-GUT-ASSEMBLY-bin_14	Cluster.8
Day17a_QCcontig1176_split_00001	Bin_2	db_bin_1	maxbin.009	metabat_igm.7	Candida_albcans	C_albicans-contigs	INFANT-GUT-ASSEMBLY-bin_14	INFANT-GUT-ASSEMBLY-bin_14	Cluster.4
Day17a_QCcontig1180_split_00001	Bin_2	db_bin_1	maxbin.009	metabat_igm.7	Candida_albcans	C_albicans-contigs	INFANT-GUT-ASSEMBLY-bin_14	INFANT-GUT-ASSEMBLY-bin_14	Cluster.8
Day17a_QCcontig1180_split_00002	Bin_2	db_bin_1	maxbin.009	metabat_igm.7	Candida_albcans	C_albicans-contigs	INFANT-GUT-ASSEMBLY-bin_14	INFANT-GUT-ASSEMBLY-bin_14	Cluster.8
Day17a_QCcontig1182_split_00001	Bin_2	db_bin_1	maxbin.009	metabat_igm.7	Candida_albcans	C_albicans-contigs	INFANT-GUT-ASSEMBLY-bin_14	INFANT-GUT-ASSEMBLY-bin_14	Cluster.8
Day17a_QCcontig1182_split_00002	Bin_2	db_bin_1	maxbin.009	metabat_igm.7	Candida_albcans	C_albicans-contigs	INFANT-GUT-ASSEMBLY-bin_14	INFANT-GUT-ASSEMBLY-bin_14	Cluster.8
Day17a_QCcontig1182_split_00003	Bin_2	db_bin_1	maxbin.009	metabat_igm.7	Candida_albcans	C_albicans-contigs	INFANT-GUT-ASSEMBLY-bin_14	INFANT-GUT-ASSEMBLY-bin_14	Cluster.8
Day17a_QCcontig1183_split_00001	Bin_2	db_bin_1	maxbin.009	metabat_igm.7	Candida_albcans	C_albicans-contigs	INFANT-GUT-ASSEMBLY-bin_14	INFANT-GUT-ASSEMBLY-bin_14	Cluster.8
Day17a_QCcontig1183_split_00002	Bin_2	db_bin_1	maxbin.009	metabat_igm.7	Candida_albcans	C_albicans-contigs	INFANT-GUT-ASSEMBLY-bin_14	INFANT-GUT-ASSEMBLY-bin_14	Cluster.8
Day17a_QCcontig1183_split_00003	Bin_2	db_bin_1	maxbin.009	metabat_igm.7	Candida_albcans	C_albicans-contigs	INFANT-GUT-ASSEMBLY-bin_14	INFANT-GUT-ASSEMBLY-bin_14	Cluster.8
Day17a_QCcontig1183_split_00004	Bin_2	db_bin_1	maxbin.009	metabat_igm.7	Candida_albcans	C_albicans-contigs	INFANT-GUT-ASSEMBLY-bin_14	INFANT-GUT-ASSEMBLY-bin_14	Cluster.8
Day17a_QCcontig1183_split_00005	Bin_2	db_bin_1	maxbin.009	metabat_igm.7	Candida_albcans	C_albicans-contigs	INFANT-GUT-ASSEMBLY-bin_14	INFANT-GUT-ASSEMBLY-bin_14	Cluster.8
Day17a_QCcontig1187_split_00001	Bin_2	db_bin_1	maxbin.009	metabat_igm.7		C_albicans-contigs	INFANT-GUT-ASSEMBLY-bin_14	INFANT-GUT-ASSEMBLY-bin_14	Cluster.12
Day17a_QCcontig1187_split_00002	Bin_2	db_bin_1	maxbin.009	metabat_igm.7		C_albicans-contigs	INFANT-GUT-ASSEMBLY-bin_14	INFANT-GUT-ASSEMBLY-bin_14	Cluster.12
Day17a_QCcontig1187_split_00003	Bin_2	db_bin_1	maxbin.009	metabat_igm.7		C_albicans-contigs	INFANT-GUT-ASSEMBLY-bin_14	INFANT-GUT-ASSEMBLY-bin_14	Cluster.12
Day17a_QCcontig1188_split_00001	Bin_2	db_bin_1	maxbin.009	metabat_igm.7		C_albicans-contigs	INFANT-GUT-ASSEMBLY-bin_14	INFANT-GUT-ASSEMBLY-bin_14	Cluster.12
Day17a_QCcontig1192_split_00001	Bin_2	db_bin_1	maxbin.009	metabat_igm.7		C_albicans-contigs	INFANT-GUT-ASSEMBLY-bin_14	INFANT-GUT-ASSEMBLY-bin_14	Cluster.8
Day17a_QCcontig1197_split_00001	Bin_2	db_bin_1	maxbin.009	metabat_igm.7		C_albicans-contigs	INFANT-GUT-ASSEMBLY-bin_14	INFANT-GUT-ASSEMBLY-bin_14	Cluster.8
Day17a_QCcontig1197_split_00002	Bin_2	db_bin_1	maxbin.009	metabat_igm.7		C_albicans-contigs	INFANT-GUT-ASSEMBLY-bin_14	INFANT-GUT-ASSEMBLY-bin_14	Cluster.8
Day17a_QCcontig1197_split_00003	Bin_2	db_bin_1	maxbin.009	metabat_igm.7		C_albicans-contigs	INFANT-GUT-ASSEMBLY-bin_14	INFANT-GUT-ASSEMBLY-bin_14	Cluster.8
Day17a_QCcontig1197_split_00004	Bin_2	db_bin_1	maxbin.009	metabat_igm.7		C_albicans-contigs	INFANT-GUT-ASSEMBLY-bin_14	INFANT-GUT-ASSEMBLY-bin_14	Cluster.8
Day17a_QCcontig1197_split_00005	Bin_2	db_bin_1	maxbin.009	metabat_igm.7		C_albicans-contigs	INFANT-GUT-ASSEMBLY-bin_14	INFANT-GUT-ASSEMBLY-bin_14	Cluster.8
Day17a_QCcontig1197_split_00006	Bin_2	db_bin_1	maxbin.009	metabat_igm.7		C_albicans-contigs	INFANT-GUT-ASSEMBLY-bin_14	INFANT-GUT-ASSEMBLY-bin_14	Cluster.8
Day17a_QCcontig1197_split_00007	Bin_2	db_bin_1	maxbin.009	metabat_igm.7		C_albicans-contigs	INFANT-GUT-ASSEMBLY-bin_14	INFANT-GUT-ASSEMBLY-bin_14	Cluster.8
Day17a_QCcontig1200_split_00001	Bin_2	db_bin_1	maxbin.009	metabat_igm.7	Candida_albcans	C_albicans-contigs	INFANT-GUT-ASSEMBLY-bin_14	INFANT-GUT-ASSEMBLY-bin_14	Cluster.8
Day17a_QCcontig1206_split_00001	Bin_2	db_bin_1	maxbin.009	metabat_igm.7		C_albicans-contigs	INFANT-GUT-ASSEMBLY-bin_14	INFANT-GUT-ASSEMBLY-bin_14	Cluster.8
Day17a_QCcontig1206_split_00002	Bin_2	db_bin_1	maxbin.009	metabat_igm.7		C_albicans-contigs	INFANT-GUT-ASSEMBLY-bin_14	INFANT-GUT-ASSEMBLY-bin_14	Cluster.8
Day17a_QCcontig1209_split_00001	Bin_2	db_bin_1	maxbin.009	metabat_igm.7	Candida_albcans	C_albicans-contigs	INFANT-GUT-ASSEMBLY-bin_14	INFANT-GUT-ASSEMBLY-bin_14	Cluster.12
Day17a_QCcontig1212_split_00001	Bin_2	db_bin_1	maxbin.009	metabat_igm.7		C_albicans-contigs	INFANT-GUT-ASSEMBLY-bin_14	INFANT-GUT-ASSEMBLY-bin_14	Cluster.4
Day17a_QCcontig1223_split_00001	Bin_2	db_bin_1	maxbin.009	metabat_igm.7	Candida_albcans	C_albicans-contigs	INFANT-GUT-ASSEMBLY-bin_14	INFANT-GUT-ASSEMBLY-bin_14	Cluster.12
Day17a_QCcontig1228_split_00001	Bin_2	db_bin_1	maxbin.009	metabat_igm.7	Candida_albcans	C_albicans-contigs	INFANT-GUT-ASSEMBLY-bin_14	INFANT-GUT-ASSEMBLY-bin_14	Cluster.4
Day17a_QCcontig1229_split_00001	Bin_1	db_bin_1	maxbin.009	metabat_igm.7	Candida_albcans	C_albicans-contigs	INFANT-GUT-ASSEMBLY-bin_20	INFANT-GUT-ASSEMBLY-bin_20	Cluster.12
Day17a_QCcontig1241_split_00001	Bin_1	db_bin_1	maxbin.009	metabat_igm.7	Candida_albcans	C_albicans-contigs	INFANT-GUT-ASSEMBLY-bin_14	INFANT-GUT-ASSEMBLY-bin_14	Cluster.12
Day17a_QCcontig1244_split_00001	Bin_2	db_bin_1	maxbin.009	metabat_igm.7		C_albicans-contigs	INFANT-GUT-ASSEMBLY-bin_14	INFANT-GUT-ASSEMBLY-bin_14	Cluster.8
Day17a_QCcontig1244_split_00002	Bin_2	db_bin_1	maxbin.009	metabat_igm.7		C_albicans-contigs	INFANT-GUT-ASSEMBLY-bin_14	INFANT-GUT-ASSEMBLY-bin_14	Cluster.8
Day17a_QCcontig1256_split_00001	Bin_2	db_bin_1	maxbin.009	metabat_igm.7		C_albicans-contigs	INFANT-GUT-ASSEMBLY-bin_14	INFANT-GUT-ASSEMBLY-bin_14	Cluster.8
Day17a_QCcontig1256_split_00002	Bin_2	db_bin_1	maxbin.009	metabat_igm.7		C_albicans-contigs	INFANT-GUT-ASSEMBLY-bin_14	INFANT-GUT-ASSEMBLY-bin_14	Cluster.8
Day17a_QCcontig1256_split_00003	Bin_2	db_bin_1	maxbin.009	metabat_igm.7		C_albicans-contigs	INFANT-GUT-ASSEMBLY-bin_14	INFANT-GUT-ASSEMBLY-bin_14	Cluster.8
Day17a_QCcontig1256_split_00004	Bin_2	db_bin_1	maxbin.009	metabat_igm.7		C_albicans-contigs	INFANT-GUT-ASSEMBLY-bin_14	INFANT-GUT-ASSEMBLY-bin_14	Cluster.8
Day17a_QCcontig1256_split_00005	Bin_2	db_bin_1	maxbin.009	metabat_igm.7		C_albicans-contigs	INFANT-GUT-ASSEMBLY-bin_14	INFANT-GUT-ASSEMBLY-bin_14	Cluster.8
Day17a_QCcontig1256_split_00006	Bin_2	db_bin_1	maxbin.009	metabat_igm.7		C_albicans-contigs	INFANT-GUT-ASSEMBLY-bin_14	INFANT-GUT-ASSEMBLY-bin_14	Cluster.8
Day17a_QCcontig1263_split_00001	Bin_1	db_bin_1	maxbin.009	metabat_igm.7	Candida_albcans	C_albicans-contigs	INFANT-GUT-ASSEMBLY-bin_14	INFANT-GUT-ASSEMBLY-bin_14	Cluster.12
Day17a_QCcontig1264_split_00001	Bin_2	db_bin_1	maxbin.009	metabat_igm.7		C_albicans-contigs	INFANT-GUT-ASSEMBLY-bin_14	INFANT-GUT-ASSEMBLY-bin_14	Cluster.8
Day17a_QCcontig1266_split_00001	Bin_2	db_bin_1	maxbin.009	metabat_igm.7	Candida_albcans	C_albicans-contigs	INFANT-GUT-ASSEMBLY-bin_14	INFANT-GUT-ASSEMBLY-bin_14	Cluster.4
Day17a_QCcontig1266_split_00002	Bin_2	db_bin_1	maxbin.009	metabat_igm.7	Candida_albcans	C_albicans-contigs	INFANT-GUT-ASSEMBLY-bin_14	INFANT-GUT-ASSEMBLY-bin_14	Cluster.4
Day17a_QCcontig1267_split_00001	Bin_1	db_bin_1	maxbin.009	metabat_igm.8	Candida_albcans	C_albicans-contigs	INFANT-GUT-ASSEMBLY-bin_14	INFANT-GUT-ASSEMBLY-bin_14	Cluster.12
Day17a_QCcontig1269_split_00001	Bin_2	db_bin_1	maxbin.009	metabat_igm.7	Candida_albcans	C_albicans-contigs	INFANT-GUT-ASSEMBLY-bin_14	INFANT-GUT-ASSEMBLY-bin_14	Cluster.12
Day17a_QCcontig1276_split_00001	Bin_2	db_bin_1	maxbin.009	metabat_igm.7	Candida_albcans	C_albicans-contigs	INFANT-GUT-ASSEMBLY-bin_14	INFANT-GUT-ASSEMBLY-bin_14	Cluster.12
Day17a_QCcontig1278_split_00001	Bin_2	db_bin_1	maxbin.009	metabat_igm.7	Candida_albcans	C_albicans-contigs	INFANT-GUT-ASSEMBLY-bin_14	INFANT-GUT-ASSEMBLY-bin_14	Cluster.12
Day17a_QCcontig1279_split_00001	Bin_1	db_bin_1	maxbin.009	metabat_igm.7	Candida_albcans	C_albicans-contigs	INFANT-GUT-ASSEMBLY-bin_20	INFANT-GUT-ASSEMBLY-bin_20	Cluster.12
Day17a_QCcontig1283_split_00001	Bin_2	db_bin_1	maxbin.009	metabat_igm.7		C_albicans-contigs	INFANT-GUT-ASSEMBLY-bin_14	INFANT-GUT-ASSEMBLY-bin_14	Cluster.12
Day17a_QCcontig1284_split_00001	Bin_1	db_bin_1	maxbin.009	metabat_igm.7		C_albicans-contigs	INFANT-GUT-ASSEMBLY-bin_20	INFANT-GUT-ASSEMBLY-bin_20	Cluster.12
Day17a_QCcontig1297_split_00001	Bin_1	db_bin_1	maxbin.009	metabat_igm.7		C_albicans-contigs	INFANT-GUT-ASSEMBLY-bin_14	INFANT-GUT-ASSEMBLY-bin_14	Cluster.12
Day17a_QCcontig1306_split_00001	Bin_2	db_bin_1	maxbin.009	metabat_igm.7		C_albicans-contigs	INFANT-GUT-ASSEMBLY-bin_14	INFANT-GUT-ASSEMBLY-bin_14	Cluster.8
Day17a_QCcontig1308_split_00001	Bin_2	db_bin_1	maxbin.009	metabat_igm.7		C_albicans-contigs	INFANT-GUT-ASSEMBLY-bin_14	INFANT-GUT-ASSEMBLY-bin_14	Cluster.12
Day17a_QCcontig1310_split_00001	Bin_2	db_bin_1	maxbin.009	metabat_igm.7	Candida_albcans	C_albicans-contigs	INFANT-GUT-ASSEMBLY-bin_14	INFANT-GUT-ASSEMBLY-bin_14	Cluster.8
Day17a_QCcontig1310_split_00002	Bin_2	db_bin_1	maxbin.009	metabat_igm.7	Candida_albcans	C_albicans-contigs	INFANT-GUT-ASSEMBLY-bin_14	INFANT-GUT-ASSEMBLY-bin_14	Cluster.8
Day17a_QCcontig1324_split_00001	Bin_2	db_bin_1	maxbin.009	metabat_igm.7		C_albicans-contigs	INFANT-GUT-ASSEMBLY-bin_14	INFANT-GUT-ASSEMBLY-bin_14	Cluster.12
Day17a_QCcontig1325_split_00001	Bin_2	db_bin_1	maxbin.009	metabat_igm.7	Candida_albcans	C_albicans-contigs	INFANT-GUT-ASSEMBLY-bin_14	INFANT-GUT-ASSEMBLY-bin_14	Cluster.8
Day17a_QCcontig1333_split_00001	Bin_2	db_bin_1	maxbin.009	metabat_igm.7		C_albicans-contigs	INFANT-GUT-ASSEMBLY-bin_14	INFANT-GUT-ASSEMBLY-bin_14	Cluster.12
Day17a_QCcontig1334_split_00001	Bin_2	db_bin_1	maxbin.009	metabat_igm.7		C_albicans-contigs	INFANT-GUT-ASSEMBLY-bin_14	INFANT-GUT-ASSEMBLY-bin_14	Cluster.8
Day17a_QCcontig1334_split_00002	Bin_2	db_bin_1	maxbin.009	metabat_igm.7		C_albicans-contigs	INFANT-GUT-ASSEMBLY-bin_14	INFANT-GUT-ASSEMBLY-bin_14	Cluster.8
Day17a_QCcontig1334_split_00003	Bin_2	db_bin_1	maxbin.009	metabat_igm.7		C_albicans-contigs	INFANT-GUT-ASSEMBLY-bin_14	INFANT-GUT-ASSEMBLY-bin_14	Cluster.8
Day17a_QCcontig1334_split_00004	Bin_2	db_bin_1	maxbin.009	metabat_igm.7		C_albicans-contigs	INFANT-GUT-ASSEMBLY-bin_14	INFANT-GUT-ASSEMBLY-bin_14	Cluster.8
Day17a_QCcontig1337_split_00001	Bin_2	db_bin_1	maxbin.009	metabat_igm.7		C_albicans-contigs	INFANT-GUT-ASSEMBLY-bin_14	INFANT-GUT-ASSEMBLY-bin_14	Cluster.8
Day17a_QCcontig1338_split_00001	Bin_2	db_bin_1	maxbin.009	metabat_igm.7	Candida_albcans	C_albicans-contigs	INFANT-GUT-ASSEMBLY-bin_14	INFANT-GUT-ASSEMBLY-bin_14	Cluster.12
Day17a_QCcontig1338_split_00002	Bin_2	db_bin_1	maxbin.009	metabat_igm.7	Candida_albcans	C_albicans-contigs	INFANT-GUT-ASSEMBLY-bin_14	INFANT-GUT-ASSEMBLY-bin_14	Cluster.12
Day17a_QCcontig1339_split_00001	Bin_2	db_bin_1	maxbin.009	metabat_igm.7		C_albicans-contigs	INFANT-GUT-ASSEMBLY-bin_14	INFANT-GUT-ASSEMBLY-bin_14	Cluster.8
Day17a_QCcontig1339_split_00002	Bin_2	db_bin_1	maxbin.009	metabat_igm.7		C_albicans-contigs	INFANT-GUT-ASSEMBLY-bin_14	INFANT-GUT-ASSEMBLY-bin_14	Cluster.8
Day17a_QCcontig1347_split_00001	Bin_2	db_bin_1	maxbin.009	metabat_igm.7		C_albicans-contigs	INFANT-GUT-ASSEMBLY-bin_14	INFANT-GUT-ASSEMBLY-bin_14	Cluster.8
Day17a_QCcontig1354_split_00001	Bin_2	db_bin_1	maxbin.009	metabat_igm.7	Candida_albcans	C_albicans-contigs	INFANT-GUT-ASSEMBLY-bin_14	INFANT-GUT-ASSEMBLY-bin_14	Cluster.12
Day17a_QCcontig1362_split_00001	Bin_2	db_bin_1	maxbin.009	metabat_igm.7		C_albicans-contigs	INFANT-GUT-ASSEMBLY-bin_14	INFANT-GUT-ASSEMBLY-bin_14	Cluster.12
Day17a_QCcontig1366_split_00001	Bin_2	db_bin_1	maxbin.009	metabat_igm.7	Candida_albcans	C_albicans-contigs	INFANT-GUT-ASSEMBLY-bin_14	INFANT-GUT-ASSEMBLY-bin_14	Cluster.12
Day17a_QCcontig1373_split_00001	Bin_2	db_bin_1	maxbin.009	metabat_igm.7	Candida_albcans	C_albicans-contigs	INFANT-GUT-ASSEMBLY-bin_14	INFANT-GUT-ASSEMBLY-bin_14	Cluster.8
Day17a_QCcontig1375_split_00001	Bin_1	db_bin_47	maxbin.009	metabat_igm.7	Candida_albcans	C_albicans-contigs	INFANT-GUT-ASSEMBLY-bin_20	INFANT-GUT-ASSEMBLY-bin_20	Cluster.12
Day17a_QCcontig1378_split_00001	Bin_2	db_bin_1	maxbin.009	metabat_igm.7		C_albicans-contigs	INFANT-GUT-ASSEMBLY-bin_14	INFANT-GUT-ASSEMBLY-bin_14	Cluster.12
Day17a_QCcontig1380_split_00001	Bin_2	db_bin_1	maxbin.009	metabat_igm.7	Candida_albcans	C_albicans-contigs	INFANT-GUT-ASSEMBLY-bin_14	INFANT-GUT-ASSEMBLY-bin_14	Cluster.8
Day17a_QCcontig1380_split_00002	Bin_2	db_bin_1	maxbin.009	metabat_igm.7	Candida_albcans	C_albicans-contigs	INFANT-GUT-ASSEMBLY-bin_14	INFANT-GUT-ASSEMBLY-bin_14	Cluster.8
Day17a_QCcontig1385_split_00001	Bin_1	db_bin_1	maxbin.009	metabat_igm.7	Candida_albcans	C_albicans-contigs	INFANT-GUT-ASSEMBLY-bin_20	INFANT-GUT-ASSEMBLY-bin_20	Cluster.12
Day17a_QCcontig1398_split_00001	Bin_2	db_bin_1	maxbin.009	metabat_igm.7	Candida_albcans	C_albicans-contigs	INFANT-GUT-ASSEMBLY-bin_14	INFANT-GUT-ASSEMBLY-bin_14	Cluster.12
Day17a_QCcontig1400_split_00001	Bin_2	db_bin_1	maxbin.009	metabat_igm.7		C_albicans-contigs	INFANT-GUT-ASSEMBLY-bin_14	INFANT-GUT-ASSEMBLY-bin_14	Cluster.12
Day17a_QCcontig1402_split_00001	Bin_2	db_bin_1	maxbin.009	metabat_igm.7		C_albicans-contigs	INFANT-GUT-ASSEMBLY-bin_14	INFANT-GUT-ASSEMBLY-bin_14	Cluster.4
Day17a_QCcontig1410_split_00001	Bin_2	db_bin_1	maxbin.009	metabat_igm.7		C_albicans-contigs	INFANT-GUT-ASSEMBLY-bin_20	INFANT-GUT-ASSEMBLY-bin_20	Cluster.12
Day17a_QCcontig1412_split_00001	Bin_2	db_bin_1	maxbin.009	metabat_igm.7		C_albicans-contigs	INFANT-GUT-ASSEMBLY-bin_14	INFANT-GUT-ASSEMBLY-bin_14	Cluster.12
Day17a_QCcontig1415_split_00001	Bin_2	db_bin_1	maxbin.009	metabat_igm.8		C_albicans-contigs	INFANT-GUT-ASSEMBLY-bin_14	INFANT-GUT-ASSEMBLY-bin_14	Cluster.16
Day17a_QCcontig1415_split_00002	Bin_2	db_bin_1	maxbin.009	metabat_igm.8		C_albicans-contigs	INFANT-GUT-ASSEMBLY-bin_14	INFANT-GUT-ASSEMBLY-bin_14	Cluster.16
Day17a_QCcontig1418_split_00001	Bin_2	db_bin_1	maxbin.009	metabat_igm.7	Candida_albcans	C_albicans-contigs	INFANT-GUT-ASSEMBLY-bin_14	INFANT-GUT-ASSEMBLY-bin_14	Cluster.12
Day17a_QCcontig1422_split_00001	Bin_2	db_bin_1	maxbin.009	metabat_igm.7	Candida_albcans	C_albicans-contigs	INFANT-GUT-ASSEMBLY-bin_14	INFANT-GUT-ASSEMBLY-bin_14	Cluster.8
Day17a_QCcontig1436_split_00001	Bin_2	db_bin_1	maxbin.009	metabat_igm.7		C_albicans-contigs	INFANT-GUT-ASSEMBLY-bin_14	INFANT-GUT-ASSEMBLY-bin_14	Cluster.4
Day17a_QCcontig1438_split_00001	Bin_2	db_bin_1	maxbin.009	metabat_igm.7		C_albicans-contigs	INFANT-GUT-ASSEMBLY-bin_14	INFANT-GUT-ASSEMBLY-bin_14	Cluster.12
Day17a_QCcontig1444_split_00001	Bin_2	db_bin_1	maxbin.009	metabat_igm.7		C_albicans-contigs	INFANT-GUT-ASSEMBLY-bin_14	INFANT-GUT-ASSEMBLY-bin_14	Cluster.8
Day17a_QCcontig1454_split_00001	Bin_2	db_bin_1	maxbin.009	metabat_igm.7	Candida_albcans	C_albicans-contigs	INFANT-GUT-ASSEMBLY-bin_14	INFANT-GUT-ASSEMBLY-bin_14	Cluster.4
Day17a_QCcontig1458_split_00001	Bin_2	db_bin_1	maxbin.009	metabat_igm.7		C_albicans-contigs	INFANT-GUT-ASSEMBLY-bin_14	INFANT-GUT-ASSEMBLY-bin_14	Cluster.4
Day17a_QCcontig1459_split_00001	Bin_34	db_bin_1	maxbin.009	metabat_igm.7	Candida_albcans	C_albicans-contigs	INFANT-GUT-ASSEMBLY-bin_14	INFANT-GUT-ASSEMBLY-bin_14	Cluster.12
Day17a_QCcontig145_split_00001	Bin_2	db_bin_1	maxbin.009	metabat_igm.7	Candida_albcans	C_albicans-contigs	INFANT-GUT-ASSEMBLY-bin_14	INFANT-GUT-ASSEMBLY-bin_14	Cluster.8
Day17a_QCcontig145_split_00002	Bin_2	db_bin_1	maxbin.009	metabat_igm.7	Candida_albcans	C_albicans-contigs	INFANT-GUT-ASSEMBLY-bin_14	INFANT-GUT-ASSEMBLY-bin_14	Cluster.8
Day17a_QCcontig145_split_00003	Bin_2	db_bin_1	maxbin.009	metabat_igm.7	Candida_albcans	C_albicans-contigs	INFANT-GUT-ASSEMBLY-bin_14	INFANT-GUT-ASSEMBLY-bin_14	Cluster.8
Day17a_QCcontig145_split_00004	Bin_2	db_bin_1	maxbin.009	metabat_igm.7	Candida_albcans	C_albicans-contigs	INFANT-GUT-ASSEMBLY-bin_14	INFANT-GUT-ASSEMBLY-bin_14	Cluster.8
Day17a_QCcontig145_split_00005	Bin_2	db_bin_1	maxbin.009	metabat_igm.7	Candida_albcans	C_albicans-contigs	INFANT-GUT-ASSEMBLY-bin_14	INFANT-GUT-ASSEMBLY-bin_14	Cluster.8
Day17a_QCcontig1462_split_00001	Bin_2	db_bin_1	maxbin.009	metabat_igm.7		C_albicans-contigs	INFANT-GUT-ASSEMBLY-bin_14	INFANT-GUT-ASSEMBLY-bin_14	Cluster.12
Day17a_QCcontig1465_split_00001	Bin_1	db_bin_1	maxbin.009	metabat_igm.7		C_albicans-contigs	INFANT-GUT-ASSEMBLY-bin_14	INFANT-GUT-ASSEMBLY-bin_14	Cluster.12
Day17a_QCcontig1466_split_00001	Bin_1	db_bin_1	maxbin.009	metabat_igm.7	Candida_albcans	C_albicans-contigs	INFANT-GUT-ASSEMBLY-bin_14	INFANT-GUT-ASSEMBLY-bin_14	Cluster.16
Day17a_QCcontig1468_split_00001	Bin_2	db_bin_1	maxbin.009	metabat_igm.7		C_albicans-contigs	INFANT-GUT-ASSEMBLY-bin_14	INFANT-GUT-ASSEMBLY-bin_14	Cluster.8
Day17a_QCcontig1469_split_00001	Bin_2	db_bin_1	maxbin.009	metabat_igm.7		C_albicans-contigs	INFANT-GUT-ASSEMBLY-bin_14	INFANT-GUT-ASSEMBLY-bin_14	Cluster.4
Day17a_QCcontig1473_split_00001	Bin_2	db_bin_1	maxbin.009	metabat_igm.7	Candida_albcans	C_albicans-contigs	INFANT-GUT-ASSEMBLY-bin_14	INFANT-GUT-ASSEMBLY-bin_14	Cluster.8
Day17a_QCcontig1473_split_00002	Bin_2	db_bin_1	maxbin.009	metabat_igm.7	Candida_albcans	C_albicans-contigs	INFANT-GUT-ASSEMBLY-bin_14	INFANT-GUT-ASSEMBLY-bin_14	Cluster.8
Day17a_QCcontig1473_split_00003	Bin_2	db_bin_1	maxbin.009	metabat_igm.7	Candida_albcans	C_albicans-contigs	INFANT-GUT-ASSEMBLY-bin_14	INFANT-GUT-ASSEMBLY-bin_14	Cluster.8
Day17a_QCcontig1473_split_00004	Bin_2	db_bin_1	maxbin.009	metabat_igm.7	Candida_albcans	C_albicans-contigs	INFANT-GUT-ASSEMBLY-bin_14	INFANT-GUT-ASSEMBLY-bin_14	Cluster.8
Day17a_QCcontig1473_split_00005	Bin_2	db_bin_1	maxbin.009	metabat_igm.7	Candida_albcans	C_albicans-contigs	INFANT-GUT-ASSEMBLY-bin_14	INFANT-GUT-ASSEMBLY-bin_14	Cluster.8
Day17a_QCcontig1475_split_00001	Bin_1	db_bin_1	maxbin.009	metabat_igm.7	Candida_albcans	C_albicans-contigs	INFANT-GUT-ASSEMBLY-bin_14	INFANT-GUT-ASSEMBLY-bin_14	Cluster.4
Day17a_QCcontig1476_split_00001	Bin_2	db_bin_1	maxbin.009	metabat_igm.7		C_albicans-contigs	INFANT-GUT-ASSEMBLY-bin_14	INFANT-GUT-ASSEMBLY-bin_14	Cluster.8
Day17a_QCcontig1479_split_00001	Bin_2	db_bin_1	maxbin.009	metabat_igm.7		C_albicans-contigs	INFANT-GUT-ASSEMBLY-bin_14	INFANT-GUT-ASSEMBLY-bin_14	Cluster.8
Day17a_QCcontig1487_split_00001	Bin_2	db_bin_1	maxbin.009	metabat_igm.7		C_albicans-contigs	INFANT-GUT-ASSEMBLY-bin_14	INFANT-GUT-ASSEMBLY-bin_14	Cluster.12
Day17a_QCcontig1490_split_00001	Bin_2	db_bin_1	maxbin.009	metabat_igm.7		C_albicans-contigs	INFANT-GUT-ASSEMBLY-bin_14	INFANT-GUT-ASSEMBLY-bin_14	Cluster.12
Day17a_QCcontig1492_split_00001	Bin_2	db_bin_1	maxbin.009	metabat_igm.7	Candida_albcans	C_albicans-contigs	INFANT-GUT-ASSEMBLY-bin_14	INFANT-GUT-ASSEMBLY-bin_14	Cluster.8
Day17a_QCcontig1492_split_00002	Bin_2	db_bin_1	maxbin.009	metabat_igm.7	Candida_albcans	C_albicans-contigs	INFANT-GUT-ASSEMBLY-bin_14	INFANT-GUT-ASSEMBLY-bin_14	Cluster.8
Day17a_QCcontig1492_split_00003	Bin_2	db_bin_1	maxbin.009	metabat_igm.7	Candida_albcans	C_albicans-contigs	INFANT-GUT-ASSEMBLY-bin_14	INFANT-GUT-ASSEMBLY-bin_14	Cluster.8
Day17a_QCcontig1498_split_00001	Bin_2	db_bin_1	maxbin.009	metabat_igm.7		C_albicans-contigs	INFANT-GUT-ASSEMBLY-bin_14	INFANT-GUT-ASSEMBLY-bin_14	Cluster.12
Day17a_QCcontig1518_split_00001	Bin_1	db_bin_1	maxbin.009	metabat_igm.7	Candida_albcans	C_albicans-contigs	INFANT-GUT-ASSEMBLY-bin_14	INFANT-GUT-ASSEMBLY-bin_14	Cluster.12
Day17a_QCcontig1523_split_00001	Bin_2	db_bin_1	maxbin.009	metabat_igm.7	Candida_albcans	C_albicans-contigs	INFANT-GUT-ASSEMBLY-bin_14	INFANT-GUT-ASSEMBLY-bin_14	Cluster.8
Day17a_QCcontig1523_split_00002	Bin_2	db_bin_1	maxbin.009	metabat_igm.7	Candida_albcans	C_albicans-contigs	INFANT-GUT-ASSEMBLY-bin_14	INFANT-GUT-ASSEMBLY-bin_14	Cluster.8
Day17a_QCcontig1523_split_00003	Bin_2	db_bin_1	maxbin.009	metabat_igm.7	Candida_albcans	C_albicans-contigs	INFANT-GUT-ASSEMBLY-bin_14	INFANT-GUT-ASSEMBLY-bin_14	Cluster.8
Day17a_QCcontig1533_split_00001	Bin_2	db_bin_1	maxbin.009	metabat_igm.7		C_albicans-contigs	INFANT-GUT-ASSEMBLY-bin_14	INFANT-GUT-ASSEMBLY-bin_14	Cluster.12
Day17a_QCcontig1534_split_00001	Bin_2	db_bin_1	maxbin.009	metabat_igm.7		C_albicans-contigs	INFANT-GUT-ASSEMBLY-bin_14	INFANT-GUT-ASSEMBLY-bin_14	Cluster.12
Day17a_QCcontig1535_split_00001	Bin_2	db_bin_1	maxbin.009	metabat_igm.7		C_albicans-contigs	INFANT-GUT-ASSEMBLY-bin_20	INFANT-GUT-ASSEMBLY-bin_20	Cluster.12
Day17a_QCcontig1548_split_00001	Bin_32	db_unbinned	maxbin.009	metabat_igm.unbinned	Propionibacterium_sp_virus	C_albicans-contigs	INFANT-GUT-ASSEMBLY-bin_20	INFANT-GUT-ASSEMBLY-bin_20	Cluster.9
Day17a_QCcontig1549_split_00001	Bin_1	db_bin_1	maxbin.009	metabat_igm.7		C_albicans-contigs	INFANT-GUT-ASSEMBLY-bin_14	INFANT-GUT-ASSEMBLY-bin_14	Cluster.12
Day17a_QCcontig1556_split_00001	Bin_1	db_bin_1	maxbin.009	metabat_igm.7	Candida_albcans	C_albicans-contigs	INFANT-GUT-ASSEMBLY-bin_20	INFANT-GUT-ASSEMBLY-bin_20	Cluster.12
Day17a_QCcontig1568_split_00001	Bin_2	db_bin_1	maxbin.009	metabat_igm.7		C_albicans-contigs	INFANT-GUT-ASSEMBLY-bin_14	INFANT-GUT-ASSEMBLY-bin_14	Cluster.4
Day17a_QCcontig1570_split_00001	Bin_2	db_bin_1	maxbin.009	metabat_igm.7		C_albicans-contigs	INFANT-GUT-ASSEMBLY-bin_14	INFANT-GUT-ASSEMBLY-bin_14	Cluster.12
Day17a_QCcontig1573_split_00001	Bin_1	db_bin_1	maxbin.009	metabat_igm.7	Candida_albcans	C_albicans-contigs	INFANT-GUT-ASSEMBLY-bin_14	INFANT-GUT-ASSEMBLY-bin_14	Cluster.12
Day17a_QCcontig1575_split_00001	Bin_2	db_bin_1	maxbin.009	metabat_igm.7		C_albicans-contigs	INFANT-GUT-ASSEMBLY-bin_14	INFANT-GUT-ASSEMBLY-bin_14	Cluster.8
Day17a_QCcontig1588_split_00001	Bin_2	db_bin_1	maxbin.009	metabat_igm.7		C_albicans-contigs	INFANT-GUT-ASSEMBLY-bin_14	INFANT-GUT-ASSEMBLY-bin_14	Cluster.12
Day17a_QCcontig1591_split_00001	Bin_1	db_bin_1	maxbin.009	metabat_igm.7	Candida_albcans	C_albicans-contigs	INFANT-GUT-ASSEMBLY-bin_14	INFANT-GUT-ASSEMBLY-bin_14	Cluster.4
Day17a_QCcontig1593_split_00001	Bin_1	db_bin_1	maxbin.009	metabat_igm.8	Candida_albcans	C_albicans-contigs	INFANT-GUT-ASSEMBLY-bin_20	INFANT-GUT-ASSEMBLY-bin_20	Cluster.12
Day17a_QCcontig1596_split_00001	Bin_2	db_bin_1	maxbin.009	metabat_igm.7		C_albicans-contigs	INFANT-GUT-ASSEMBLY-bin_14	INFANT-GUT-ASSEMBLY-bin_14	Cluster.4
Day17a_QCcontig1597_split_00001	Bin_2	db_bin_1	maxbin.009	metabat_igm.7		C_albicans-contigs	INFANT-GUT-ASSEMBLY-bin_14	INFANT-GUT-ASSEMBLY-bin_14	Cluster.8
Day17a_QCcontig1605_split_00001	Bin_2	db_bin_1	maxbin.009	metabat_igm.7		C_albicans-contigs	INFANT-GUT-ASSEMBLY-bin_14	INFANT-GUT-ASSEMBLY-bin_14	Cluster.12
Day17a_QCcontig1607_split_00001	Bin_1	db_bin_1	maxbin.009	metabat_igm.7	Candida_albcans	C_albicans-contigs	INFANT-GUT-ASSEMBLY-bin_14	INFANT-GUT-ASSEMBLY-bin_14	Cluster.12
Day17a_QCcontig1608_split_00001	Bin_1	db_bin_1	maxbin.009	metabat_igm.6	Candida_albcans	C_albicans-contigs	INFANT-GUT-ASSEMBLY-bin_20	INFANT-GUT-ASSEMBLY-bin_20	Cluster.12
Day17a_QCcontig1612_split_00001	Bin_1	db_bin_1	maxbin.009	metabat_igm.7	Candida_albcans	C_albicans-contigs	INFANT-GUT-ASSEMBLY-bin_14	INFANT-GUT-ASSEMBLY-bin_14	Cluster.4
Day17a_QCcontig1614_split_00001	Bin_1	db_bin_7	maxbin.009	metabat_igm.6		C_albicans-contigs	INFANT-GUT-ASSEMBLY-bin_20	INFANT-GUT-ASSEMBLY-bin_20	Cluster.12
Day17a_QCcontig1623_split_00001	Bin_2	db_bin_1	maxbin.009	metabat_igm.7	Candida_albcans	C_albicans-contigs	INFANT-GUT-ASSEMBLY-bin_14	INFANT-GUT-ASSEMBLY-bin_14	Cluster.12
Day17a_QCcontig1626_split_00001	Bin_1	db_bin_1	maxbin.009	metabat_igm.8	Candida_albcans	C_albicans-contigs	INFANT-GUT-ASSEMBLY-bin_14	INFANT-GUT-ASSEMBLY-bin_14	Cluster.12
Day17a_QCcontig1628_split_00001	Bin_2	db_bin_1	maxbin.009	metabat_igm.7		C_albicans-contigs	INFANT-GUT-ASSEMBLY-bin_14	INFANT-GUT-ASSEMBLY-bin_14	Cluster.12
Day17a_QCcontig1631_split_00001	Bin_2	db_bin_1	maxbin.009	metabat_igm.7	Candida_albcans	C_albicans-contigs	INFANT-GUT-ASSEMBLY-bin_14	INFANT-GUT-ASSEMBLY-bin_14	Cluster.12
Day17a_QCcontig1634_split_00001	Bin_2	db_bin_1	maxbin.009	metabat_igm.7	Candida_albcans	C_albicans-contigs	INFANT-GUT-ASSEMBLY-bin_14	INFANT-GUT-ASSEMBLY-bin_14	Cluster.12
Day17a_QCcontig1638_split_00001	Bin_2	db_bin_1	maxbin.009	metabat_igm.7	Candida_albcans	C_albicans-contigs	INFANT-GUT-ASSEMBLY-bin_14	INFANT-GUT-ASSEMBLY-bin_14	Cluster.8
Day17a_QCcontig1638_split_00002	Bin_2	db_bin_1	maxbin.009	metabat_igm.7	Candida_albcans	C_albicans-contigs	INFANT-GUT-ASSEMBLY-bin_14	INFANT-GUT-ASSEMBLY-bin_14	Cluster.8
Day17a_QCcontig1638_split_00003	Bin_2	db_bin_1	maxbin.009	metabat_igm.7	Candida_albcans	C_albicans-contigs	INFANT-GUT-ASSEMBLY-bin_14	INFANT-GUT-ASSEMBLY-bin_14	Cluster.8
Day17a_QCcontig1638_split_00004	Bin_2	db_bin_1	maxbin.009	metabat_igm.7	Candida_albcans	C_albicans-contigs	INFANT-GUT-ASSEMBLY-bin_14	INFANT-GUT-ASSEMBLY-bin_14	Cluster.8
Day17a_QCcontig1643_split_00001	Bin_1	db_bin_1	maxbin.009	metabat_igm.7	Candida_albcans	C_albicans-contigs	INFANT-GUT-ASSEMBLY-bin_14	INFANT-GUT-ASSEMBLY-bin_14	Cluster.12
Day17a_QCcontig1645_split_00001	Bin_2	db_bin_1	maxbin.009	metabat_igm.7		C_albicans-contigs	INFANT-GUT-ASSEMBLY-bin_14	INFANT-GUT-ASSEMBLY-bin_14	Cluster.12
Day17a_QCcontig1661_split_00001	Bin_1	db_bin_1	maxbin.009	metabat_igm.7	Candida_albcans	C_albicans-contigs	INFANT-GUT-ASSEMBLY-bin_14	INFANT-GUT-ASSEMBLY-bin_14	Cluster.12
Day17a_QCcontig1675_split_00001	Bin_2	db_bin_1	maxbin.009	metabat_igm.8	Candida_albcans	C_albicans-contigs	INFANT-GUT-ASSEMBLY-bin_14	INFANT-GUT-ASSEMBLY-bin_14	Cluster.8
Day17a_QCcontig1684_split_00001	Bin_2	db_bin_1	maxbin.009	metabat_igm.8		C_albicans-contigs	INFANT-GUT-ASSEMBLY-bin_14	INFANT-GUT-ASSEMBLY-bin_14	Cluster.8
Day17a_QCcontig1708_split_00001	Bin_1	db_bin_1	maxbin.009	metabat_igm.7	Candida_albcans	C_albicans-contigs	INFANT-GUT-ASSEMBLY-bin_20	INFANT-GUT-ASSEMBLY-bin_20	Cluster.12
Day17a_QCcontig1709_split_00001	Bin_1	db_bin_1	maxbin.009	metabat_igm.7	Candida_albcans	C_albicans-contigs	INFANT-GUT-ASSEMBLY-bin_14	INFANT-GUT-ASSEMBLY-bin_14	Cluster.12
Day17a_QCcontig1720_split_00001	Bin_2	db_bin_1	maxbin.009	metabat_igm.7		C_albicans-contigs	INFANT-GUT-ASSEMBLY-bin_14	INFANT-GUT-ASSEMBLY-bin_14	Cluster.12
Day17a_QCcontig1722_split_00001	Bin_2	db_bin_1	maxbin.009	metabat_igm.8	Candida_albcans	C_albicans-contigs	INFANT-GUT-ASSEMBLY-bin_14	INFANT-GUT-ASSEMBLY-bin_14	Cluster.16
Day17a_QCcontig1725_split_00001	Bin_1	db_bin_1	maxbin.009	metabat_igm.7	Candida_albcans	C_albicans-contigs	INFANT-GUT-ASSEMBLY-bin_14	INFANT-GUT-ASSEMBLY-bin_14	Cluster.12
Day17a_QCcontig1735_split_00001	Bin_1	db_bin_1	maxbin.009	metabat_igm.7		C_albicans-contigs	INFANT-GUT-ASSEMBLY-bin_14	INFANT-GUT-ASSEMBLY-bin_14	Cluster.12
Day17a_QCcontig1741_split_00001	Bin_2	db_bin_1	maxbin.009	metabat_igm.7	Candida_albcans	C_albicans-contigs	INFANT-GUT-ASSEMBLY-bin_14	INFANT-GUT-ASSEMBLY-bin_14	Cluster.12
Day17a_QCcontig1742_split_00001	Bin_2	db_bin_1	maxbin.009	metabat_igm.7	Candida_albcans	C_albicans-contigs	INFANT-GUT-ASSEMBLY-bin_14	INFANT-GUT-ASSEMBLY-bin_14	Cluster.8
Day17a_QCcontig1751_split_00001	Bin_2	db_bin_1	maxbin.009	metabat_igm.7		C_albicans-contigs	INFANT-GUT-ASSEMBLY-bin_14	INFANT-GUT-ASSEMBLY-bin_14	Cluster.12
Day17a_QCcontig1753_split_00001	Bin_1	db_bin_1	maxbin.009	metabat_igm.8	Candida_albcans	C_albicans-contigs	INFANT-GUT-ASSEMBLY-bin_20	INFANT-GUT-ASSEMBLY-bin_20	Cluster.12
Day17a_QCcontig1760_split_00001	Bin_2	db_bin_1	maxbin.009	metabat_igm.7		C_albicans-contigs	INFANT-GUT-ASSEMBLY-bin_14	INFANT-GUT-ASSEMBLY-bin_14	Cluster.12
Day17a_QCcontig1765_split_00001	Bin_2	db_bin_1	maxbin.009	metabat_igm.7	Candida_albcans	C_albicans-contigs	INFANT-GUT-ASSEMBLY-bin_14	INFANT-GUT-ASSEMBLY-bin_14	Cluster.8
Day17a_QCcontig1773_split_00001	Bin_2	db_bin_1	maxbin.009	metabat_igm.7	Candida_albcans	C_albicans-contigs	INFANT-GUT-ASSEMBLY-bin_14	INFANT-GUT-ASSEMBLY-bin_14	Cluster.4
Day17a_QCcontig1774_split_00001	Bin_1	db_bin_1	maxbin.009	metabat_igm.7		C_albicans-contigs	INFANT-GUT-ASSEMBLY-bin_14	INFANT-GUT-ASSEMBLY-bin_14	Cluster.12
Day17a_QCcontig1777_split_00001	Bin_1	db_bin_1	maxbin.009	metabat_igm.7		C_albicans-contigs	INFANT-GUT-ASSEMBLY-bin_14	INFANT-GUT-ASSEMBLY-bin_14	Cluster.12
Day17a_QCcontig1779_split_00001	Bin_2	db_bin_1	maxbin.009	metabat_igm.7		C_albicans-contigs	INFANT-GUT-ASSEMBLY-bin_14	INFANT-GUT-ASSEMBLY-bin_14	Cluster.8
Day17a_QCcontig1783_split_00001	Bin_2	db_bin_1	maxbin.009	metabat_igm.7		C_albicans-contigs	INFANT-GUT-ASSEMBLY-bin_14	INFANT-GUT-ASSEMBLY-bin_14	Cluster.12
Day17a_QCcontig1784_split_00001	Bin_2	db_bin_1	maxbin.009	metabat_igm.7		C_albicans-contigs	INFANT-GUT-ASSEMBLY-bin_14	INFANT-GUT-ASSEMBLY-bin_14	Cluster.4
Day17a_QCcontig1785_split_00001	Bin_1	db_bin_1	maxbin.009	metabat_igm.7	Candida_albcans	C_albicans-contigs	INFANT-GUT-ASSEMBLY-bin_20	INFANT-GUT-ASSEMBLY-bin_20	Cluster.12
Day17a_QCcontig1787_split_00001	Bin_1	db_bin_1	maxbin.009	metabat_igm.7	Candida_albcans	C_albicans-contigs	INFANT-GUT-ASSEMBLY-bin_14	INFANT-GUT-ASSEMBLY-bin_14	Cluster.12
Day17a_QCcontig1788_split_00001	Bin_2	db_bin_1	maxbin.009	metabat_igm.7	Candida_albcans	C_albicans-contigs	INFANT-GUT-ASSEMBLY-bin_14	INFANT-GUT-ASSEMBLY-bin_14	Cluster.12
Day17a_QCcontig1789_split_00001	Bin_2	db_bin_1	maxbin.009	metabat_igm.7		C_albicans-contigs	INFANT-GUT-ASSEMBLY-bin_14	INFANT-GUT-ASSEMBLY-bin_14	Cluster.12
Day17a_QCcontig1794_split_00001	Bin_2	db_bin_1	maxbin.009	metabat_igm.7	Candida_albcans	C_albicans-contigs	INFANT-GUT-ASSEMBLY-bin_20	INFANT-GUT-ASSEMBLY-bin_20	Cluster.12
Day17a_QCcontig1796_split_00001	Bin_1	db_bin_1	maxbin.009	metabat_igm.7		C_albicans-contigs	INFANT-GUT-ASSEMBLY-bin_14	INFANT-GUT-ASSEMBLY-bin_14	Cluster.12
Day17a_QCcontig1799_split_00001	Bin_2	db_bin_1	maxbin.009	metabat_igm.7		C_albicans-contigs	INFANT-GUT-ASSEMBLY-bin_14	INFANT-GUT-ASSEMBLY-bin_14	Cluster.12
Day17a_QCcontig1802_split_00001	Bin_1	db_bin_1	maxbin.009	metabat_igm.7	Candida_albcans	C_albicans-contigs	INFANT-GUT-ASSEMBLY-bin_14	INFANT-GUT-ASSEMBLY-bin_14	Cluster.12
Day17a_QCcontig1804_split_00001	Bin_2	db_bin_1	maxbin.009	metabat_igm.7	Candida_albcans	C_albicans-contigs	INFANT-GUT-ASSEMBLY-bin_14	INFANT-GUT-ASSEMBLY-bin_14	Cluster.8
Day17a_QCcontig1804_split_00002	Bin_2	db_bin_1	maxbin.009	metabat_igm.7	Candida_albcans	C_albicans-contigs	INFANT-GUT-ASSEMBLY-bin_14	INFANT-GUT-ASSEMBLY-bin_14	Cluster.8
Day17a_QCcontig1808_split_00001	Bin_2	db_bin_1	maxbin.009	metabat_igm.7		C_albicans-contigs	INFANT-GUT-ASSEMBLY-bin_14	INFANT-GUT-ASSEMBLY-bin_14	Cluster.12
Day17a_QCcontig1822_split_00001	Bin_2	db_bin_1	maxbin.009	metabat_igm.7	Candida_albcans	C_albicans-contigs	INFANT-GUT-ASSEMBLY-bin_14	INFANT-GUT-ASSEMBLY-bin_14	Cluster.12
Day17a_QCcontig1822_split_00002	Bin_2	db_bin_1	maxbin.009	metabat_igm.7	Candida_albcans	C_albicans-contigs	INFANT-GUT-ASSEMBLY-bin_14	INFANT-GUT-ASSEMBLY-bin_14	Cluster.12
Day17a_QCcontig1825_split_00001	Bin_2	db_bin_1	maxbin.009	metabat_igm.7		C_albicans-contigs	INFANT-GUT-ASSEMBLY-bin_14	INFANT-GUT-ASSEMBLY-bin_14	Cluster.12
Day17a_QCcontig1825_split_00002	Bin_2	db_bin_1	maxbin.009	metabat_igm.7		C_albicans-contigs	INFANT-GUT-ASSEMBLY-bin_14	INFANT-GUT-ASSEMBLY-bin_14	Cluster.12
Day17a_QCcontig1831_split_00001	Bin_2	db_bin_1	maxbin.009	metabat_igm.7		C_albicans-contigs	INFANT-GUT-ASSEMBLY-bin_14	INFANT-GUT-ASSEMBLY-bin_14	Cluster.12
Day17a_QCcontig1834_split_00001	Bin_2	db_bin_1	maxbin.009	metabat_igm.7	Candida_albcans	C_albicans-contigs	INFANT-GUT-ASSEMBLY-bin_14	INFANT-GUT-ASSEMBLY-bin_14	Cluster.4
Day17a_QCcontig1835_split_00001	Bin_2	db_bin_1	maxbin.009	metabat_igm.7	Candida_albcans	C_albicans-contigs	INFANT-GUT-ASSEMBLY-bin_14	INFANT-GUT-ASSEMBLY-bin_14	Cluster.12
Day17a_QCcontig1836_split_00001	Bin_2	db_bin_1	maxbin.009	metabat_igm.8		C_albicans-contigs	INFANT-GUT-ASSEMBLY-bin_14	INFANT-GUT-ASSEMBLY-bin_14	Cluster.8
Day17a_QCcontig1837_split_00001	Bin_1	db_bin_1	maxbin.009	metabat_igm.unbinned	Candida_albcans	C_albicans-contigs	INFANT-GUT-ASSEMBLY-bin_20	INFANT-GUT-ASSEMBLY-bin_20	Cluster.12
Day17a_QCcontig1847_split_00001	Bin_2	db_bin_1	maxbin.009	metabat_igm.7	Candida_albcans	C_albicans-contigs	INFANT-GUT-ASSEMBLY-bin_14	INFANT-GUT-ASSEMBLY-bin_14	Cluster.12
Day17a_QCcontig1848_split_00001	Bin_2	db_bin_1	maxbin.009	metabat_igm.7		C_albicans-contigs	INFANT-GUT-ASSEMBLY-bin_14	INFANT-GUT-ASSEMBLY-bin_14	Cluster.8
Day17a_QCcontig1848_split_00002	Bin_2	db_bin_1	maxbin.009	metabat_igm.7		C_albicans-contigs	INFANT-GUT-ASSEMBLY-bin_14	INFANT-GUT-ASSEMBLY-bin_14	Cluster.8
Day17a_QCcontig1848_split_00003	Bin_2	db_bin_1	maxbin.009	metabat_igm.7		C_albicans-contigs	INFANT-GUT-ASSEMBLY-bin_14	INFANT-GUT-ASSEMBLY-bin_14	Cluster.8
Day17a_QCcontig1853_split_00001	Bin_2	db_bin_1	maxbin.009	metabat_igm.7		C_albicans-contigs	INFANT-GUT-ASSEMBLY-bin_14	INFANT-GUT-ASSEMBLY-bin_14	Cluster.12
Day17a_QCcontig1870_split_00001	Bin_2	db_bin_1	maxbin.009	metabat_igm.7	Candida_albcans	C_albicans-contigs	INFANT-GUT-ASSEMBLY-bin_14	INFANT-GUT-ASSEMBLY-bin_14	Cluster.12
Day17a_QCcontig1871_split_00001	Bin_2	db_bin_1	maxbin.009	metabat_igm.7	Candida_albcans	C_albicans-contigs	INFANT-GUT-ASSEMBLY-bin_14	INFANT-GUT-ASSEMBLY-bin_14	Cluster.12
Day17a_QCcontig1873_split_00001	Bin_2	db_bin_1	maxbin.009	metabat_igm.7	Candida_albcans	C_albicans-contigs	INFANT-GUT-ASSEMBLY-bin_14	INFANT-GUT-ASSEMBLY-bin_14	Cluster.8
Day17a_QCcontig1892_split_00001	Bin_1	db_bin_1	maxbin.009	metabat_igm.6		C_albicans-contigs	INFANT-GUT-ASSEMBLY-bin_20	INFANT-GUT-ASSEMBLY-bin_20	Cluster.12
Day17a_QCcontig1897_split_00001	Bin_1	db_bin_1	maxbin.009	metabat_igm.7	Candida_albcans	C_albicans-contigs	INFANT-GUT-ASSEMBLY-bin_14	INFANT-GUT-ASSEMBLY-bin_14	Cluster.12
Day17a_QCcontig1898_split_00001	Bin_2	db_bin_1	maxbin.009	metabat_igm.7		C_albicans-contigs	INFANT-GUT-ASSEMBLY-bin_14	INFANT-GUT-ASSEMBLY-bin_14	Cluster.8
Day17a_QCcontig1901_split_00001	Bin_2	db_bin_1	maxbin.009	metabat_igm.7		C_albicans-contigs	INFANT-GUT-ASSEMBLY-bin_14	INFANT-GUT-ASSEMBLY-bin_14	Cluster.4
Day17a_QCcontig1901_split_00002	Bin_2	db_bin_1	maxbin.009	metabat_igm.7		C_albicans-contigs	INFANT-GUT-ASSEMBLY-bin_14	INFANT-GUT-ASSEMBLY-bin_14	Cluster.4
Day17a_QCcontig1904_split_00001	Bin_2	db_bin_1	maxbin.009	metabat_igm.7	Candida_albcans	C_albicans-contigs	INFANT-GUT-ASSEMBLY-bin_14	INFANT-GUT-ASSEMBLY-bin_14	Cluster.12
Day17a_QCcontig1906_split_00001	Bin_1	db_bin_1	maxbin.009	metabat_igm.7		C_albicans-contigs	INFANT-GUT-ASSEMBLY-bin_20	INFANT-GUT-ASSEMBLY-bin_20	Cluster.12
Day17a_QCcontig1911_split_00001	Bin_1	db_bin_1	maxbin.009	metabat_igm.7	Candida_albcans	C_albicans-contigs	INFANT-GUT-ASSEMBLY-bin_14	INFANT-GUT-ASSEMBLY-bin_14	Cluster.12
Day17a_QCcontig1917_split_00001	Bin_1	db_bin_1	maxbin.009	metabat_igm.7		C_albicans-contigs	INFANT-GUT-ASSEMBLY-bin_20	INFANT-GUT-ASSEMBLY-bin_20	Cluster.12
Day17a_QCcontig1931_split_00001	Bin_1	db_bin_1	maxbin.009	metabat_igm.8		C_albicans-contigs	INFANT-GUT-ASSEMBLY-bin_14	INFANT-GUT-ASSEMBLY-bin_14	Cluster.16
Day17a_QCcontig1933_split_00001	Bin_2	db_bin_1	maxbin.009	metabat_igm.7		C_albicans-contigs	INFANT-GUT-ASSEMBLY-bin_14	INFANT-GUT-ASSEMBLY-bin_14	Cluster.12
Day17a_QCcontig1946_split_00001	Bin_1	db_bin_1	maxbin.009	metabat_igm.8	Candida_albcans	C_albicans-contigs	INFANT-GUT-ASSEMBLY-bin_14	INFANT-GUT-ASSEMBLY-bin_14	Cluster.12
Day17a_QCcontig1947_split_00001	Bin_2	db_bin_1	maxbin.009	metabat_igm.7	Candida_albcans	C_albicans-contigs	INFANT-GUT-ASSEMBLY-bin_14	INFANT-GUT-ASSEMBLY-bin_14	Cluster.12
Day17a_QCcontig1948_split_00001	Bin_2	db_bin_1	maxbin.009	metabat_igm.7	Candida_albcans	C_albicans-contigs	INFANT-GUT-ASSEMBLY-bin_14	INFANT-GUT-ASSEMBLY-bin_14	Cluster.8
Day17a_QCcontig1948_split_00002	Bin_2	db_bin_1	maxbin.009	metabat_igm.7	Candida_albcans	C_albicans-contigs	INFANT-GUT-ASSEMBLY-bin_14	INFANT-GUT-ASSEMBLY-bin_14	Cluster.8
Day17a_QCcontig1949_split_00001	Bin_2	db_bin_1	maxbin.009	metabat_igm.7	Candida_albcans	C_albicans-contigs	INFANT-GUT-ASSEMBLY-bin_14	INFANT-GUT-ASSEMBLY-bin_14	Cluster.4
Day17a_QCcontig1951_split_00001	Bin_2	db_bin_1	maxbin.009	metabat_igm.7		C_albicans-contigs	INFANT-GUT-ASSEMBLY-bin_14	INFANT-GUT-ASSEMBLY-bin_14	Cluster.12
Day17a_QCcontig1951_split_00002	Bin_2	db_bin_1	maxbin.009	metabat_igm.7		C_albicans-contigs	INFANT-GUT-ASSEMBLY-bin_14	INFANT-GUT-ASSEMBLY-bin_14	Cluster.12
Day17a_QCcontig1953_split_00001	Bin_2	db_bin_1	maxbin.009	metabat_igm.7		C_albicans-contigs	INFANT-GUT-ASSEMBLY-bin_14	INFANT-GUT-ASSEMBLY-bin_14	Cluster.12
Day17a_QCcontig1956_split_00001	Bin_2	db_bin_1	maxbin.009	metabat_igm.7	Candida_albcans	C_albicans-contigs	INFANT-GUT-ASSEMBLY-bin_14	INFANT-GUT-ASSEMBLY-bin_14	Cluster.12
Day17a_QCcontig1964_split_00001	Bin_2	db_bin_1	maxbin.009	metabat_igm.7		C_albicans-contigs	INFANT-GUT-ASSEMBLY-bin_14	INFANT-GUT-ASSEMBLY-bin_14	Cluster.8
Day17a_QCcontig1964_split_00002	Bin_2	db_bin_1	maxbin.009	metabat_igm.7		C_albicans-contigs	INFANT-GUT-ASSEMBLY-bin_14	INFANT-GUT-ASSEMBLY-bin_14	Cluster.8
Day17a_QCcontig1968_split_00001	Bin_2	db_bin_1	maxbin.009	metabat_igm.7	Candida_albcans	C_albicans-contigs	INFANT-GUT-ASSEMBLY-bin_14	INFANT-GUT-ASSEMBLY-bin_14	Cluster.12
Day17a_QCcontig1971_split_00001	Bin_1	db_bin_1	maxbin.009	metabat_igm.7		C_albicans-contigs	INFANT-GUT-ASSEMBLY-bin_14	INFANT-GUT-ASSEMBLY-bin_14	Cluster.12
Day17a_QCcontig1972_split_00001	Bin_2	db_bin_1	maxbin.009	metabat_igm.7	Candida_albcans	C_albicans-contigs	INFANT-GUT-ASSEMBLY-bin_14	INFANT-GUT-ASSEMBLY-bin_14	Cluster.12
Day17a_QCcontig1977_split_00001	Bin_2	db_bin_1	maxbin.009	metabat_igm.7	Candida_albcans	C_albicans-contigs	INFANT-GUT-ASSEMBLY-bin_14	INFANT-GUT-ASSEMBLY-bin_14	Cluster.12
Day17a_QCcontig1984_split_00001	Bin_1	db_bin_1	maxbin.009	metabat_igm.7		C_albicans-contigs	INFANT-GUT-ASSEMBLY-bin_14	INFANT-GUT-ASSEMBLY-bin_14	Cluster.12
Day17a_QCcontig1985_split_00001	Bin_2	db_bin_1	maxbin.009	metabat_igm.7		C_albicans-contigs	INFANT-GUT-ASSEMBLY-bin_14	INFANT-GUT-ASSEMBLY-bin_14	Cluster.12
Day17a_QCcontig1985_split_00002	Bin_2	db_bin_1	maxbin.009	metabat_igm.7		C_albicans-contigs	INFANT-GUT-ASSEMBLY-bin_14	INFANT-GUT-ASSEMBLY-bin_14	Cluster.12
Day17a_QCcontig1989_split_00001	Bin_2	db_bin_1	maxbin.009	metabat_igm.7	Candida_albcans	C_albicans-contigs	INFANT-GUT-ASSEMBLY-bin_14	INFANT-GUT-ASSEMBLY-bin_14	Cluster.12
Day17a_QCcontig1992_split_00001	Bin_2	db_bin_1	maxbin.009	metabat_igm.7	Candida_albcans	C_albicans-contigs	INFANT-GUT-ASSEMBLY-bin_14	INFANT-GUT-ASSEMBLY-bin_14	Cluster.12
Day17a_QCcontig1992_split_00002	Bin_2	db_bin_1	maxbin.009	metabat_igm.7	Candida_albcans	C_albicans-contigs	INFANT-GUT-ASSEMBLY-bin_14	INFANT-GUT-ASSEMBLY-bin_14	Cluster.12
Day17a_QCcontig1999_split_00001	Bin_2	db_bin_1	maxbin.009	metabat_igm.7	Candida_albcans	C_albicans-contigs	INFANT-GUT-ASSEMBLY-bin_14	INFANT-GUT-ASSEMBLY-bin_14	Cluster.8
Day17a_QCcontig2000_split_00001	Bin_2	db_bin_1	maxbin.009	metabat_igm.7		C_albicans-contigs	INFANT-GUT-ASSEMBLY-bin_14	INFANT-GUT-ASSEMBLY-bin_14	Cluster.12
Day17a_QCcontig2001_split_00001	Bin_2	db_bin_1	maxbin.009	metabat_igm.7	Candida_albcans	C_albicans-contigs	INFANT-GUT-ASSEMBLY-bin_14	INFANT-GUT-ASSEMBLY-bin_14	Cluster.8
Day17a_QCcontig2002_split_00001	Bin_1	db_bin_1	maxbin.009	metabat_igm.7	Candida_albcans	C_albicans-contigs	INFANT-GUT-ASSEMBLY-bin_20	INFANT-GUT-ASSEMBLY-bin_20	Cluster.12
Day17a_QCcontig2004_split_00001	Bin_2	db_bin_1	maxbin.009	metabat_igm.7		C_albicans-contigs	INFANT-GUT-ASSEMBLY-bin_14	INFANT-GUT-ASSEMBLY-bin_14	Cluster.8
Day17a_QCcontig2007_split_00001	Bin_2	db_bin_1	maxbin.009	metabat_igm.7	Candida_albcans	C_albicans-contigs	INFANT-GUT-ASSEMBLY-bin_14	INFANT-GUT-ASSEMBLY-bin_14	Cluster.12
Day17a_QCcontig2007_split_00002	Bin_2	db_bin_1	maxbin.009	metabat_igm.7	Candida_albcans	C_albicans-contigs	INFANT-GUT-ASSEMBLY-bin_14	INFANT-GUT-ASSEMBLY-bin_14	Cluster.12
Day17a_QCcontig2010_split_00001	Bin_2	db_bin_1	maxbin.009	metabat_igm.7		C_albicans-contigs	INFANT-GUT-ASSEMBLY-bin_14	INFANT-GUT-ASSEMBLY-bin_14	Cluster.8
Day17a_QCcontig2012_split_00001	Bin_2	db_bin_1	maxbin.009	metabat_igm.7	Candida_albcans	C_albicans-contigs	INFANT-GUT-ASSEMBLY-bin_14	INFANT-GUT-ASSEMBLY-bin_14	Cluster.12
Day17a_QCcontig2019_split_00001	Bin_2	db_bin_1	maxbin.009	metabat_igm.7	Candida_albcans	C_albicans-contigs	INFANT-GUT-ASSEMBLY-bin_14	INFANT-GUT-ASSEMBLY-bin_14	Cluster.4
Day17a_QCcontig2022_split_00001	Bin_2	db_bin_1	maxbin.009	metabat_igm.7	Candida_albcans	C_albicans-contigs	INFANT-GUT-ASSEMBLY-bin_14	INFANT-GUT-ASSEMBLY-bin_14	Cluster.4
Day17a_QCcontig2022_split_00002	Bin_2	db_bin_1	maxbin.009	metabat_igm.7	Candida_albcans	C_albicans-contigs	INFANT-GUT-ASSEMBLY-bin_14	INFANT-GUT-ASSEMBLY-bin_14	Cluster.4
Day17a_QCcontig2022_split_00003	Bin_2	db_bin_1	maxbin.009	metabat_igm.7	Candida_albcans	C_albicans-contigs	INFANT-GUT-ASSEMBLY-bin_14	INFANT-GUT-ASSEMBLY-bin_14	Cluster.4
Day17a_QCcontig2034_split_00001	Bin_2	db_bin_1	maxbin.009	metabat_igm.7		C_albicans-contigs	INFANT-GUT-ASSEMBLY-bin_14	INFANT-GUT-ASSEMBLY-bin_14	Cluster.12
Day17a_QCcontig2036_split_00001	Bin_2	db_bin_1	maxbin.009	metabat_igm.7		C_albicans-contigs	INFANT-GUT-ASSEMBLY-bin_14	INFANT-GUT-ASSEMBLY-bin_14	Cluster.12
Day17a_QCcontig2039_split_00001	Bin_2	db_bin_1	maxbin.009	metabat_igm.7	Candida_albcans	C_albicans-contigs	INFANT-GUT-ASSEMBLY-bin_14	INFANT-GUT-ASSEMBLY-bin_14	Cluster.8
Day17a_QCcontig2041_split_00001	Bin_2	db_bin_1	maxbin.009	metabat_igm.7		C_albicans-contigs	INFANT-GUT-ASSEMBLY-bin_14	INFANT-GUT-ASSEMBLY-bin_14	Cluster.12
Day17a_QCcontig2049_split_00001	Bin_1	db_bin_1	maxbin.009	metabat_igm.7	Candida_albcans	C_albicans-contigs	INFANT-GUT-ASSEMBLY-bin_14	INFANT-GUT-ASSEMBLY-bin_14	Cluster.16
Day17a_QCcontig2052_split_00001	Bin_1	db_bin_1	maxbin.009	metabat_igm.7	Candida_albcans	C_albicans-contigs	INFANT-GUT-ASSEMBLY-bin_14	INFANT-GUT-ASSEMBLY-bin_14	Cluster.12
Day17a_QCcontig2055_split_00001	Bin_1	db_bin_1	maxbin.009	metabat_igm.7	Candida_albcans	C_albicans-contigs	INFANT-GUT-ASSEMBLY-bin_14	INFANT-GUT-ASSEMBLY-bin_14	Cluster.12
Day17a_QCcontig2056_split_00001	Bin_2	db_bin_1	maxbin.009	metabat_igm.7	Candida_albcans	C_albicans-contigs	INFANT-GUT-ASSEMBLY-bin_14	INFANT-GUT-ASSEMBLY-bin_14	Cluster.12
Day17a_QCcontig2057_split_00001	Bin_1	db_bin_1	maxbin.009	metabat_igm.unbinned	Candida_albcans	C_albicans-contigs	INFANT-GUT-ASSEMBLY-bin_20	INFANT-GUT-ASSEMBLY-bin_20	Cluster.12
Day17a_QCcontig2058_split_00001	Bin_2	db_bin_1	maxbin.009	metabat_igm.7		C_albicans-contigs	INFANT-GUT-ASSEMBLY-bin_14	INFANT-GUT-ASSEMBLY-bin_14	Cluster.4
Day17a_QCcontig2058_split_00002	Bin_2	db_bin_1	maxbin.009	metabat_igm.7		C_albicans-contigs	INFANT-GUT-ASSEMBLY-bin_14	INFANT-GUT-ASSEMBLY-bin_14	Cluster.4
Day17a_QCcontig2060_split_00001	Bin_2	db_bin_1	maxbin.009	metabat_igm.7		C_albicans-contigs	INFANT-GUT-ASSEMBLY-bin_14	INFANT-GUT-ASSEMBLY-bin_14	Cluster.12
Day17a_QCcontig2060_split_00002	Bin_2	db_bin_1	maxbin.009	metabat_igm.7		C_albicans-contigs	INFANT-GUT-ASSEMBLY-bin_14	INFANT-GUT-ASSEMBLY-bin_14	Cluster.12
Day17a_QCcontig2067_split_00001	Bin_1	db_bin_1	maxbin.009	metabat_igm.7	Candida_albcans	C_albicans-contigs	INFANT-GUT-ASSEMBLY-bin_20	INFANT-GUT-ASSEMBLY-bin_20	Cluster.12
Day17a_QCcontig2069_split_00001	Bin_2	db_bin_1	maxbin.009	metabat_igm.7		C_albicans-contigs	INFANT-GUT-ASSEMBLY-bin_14	INFANT-GUT-ASSEMBLY-bin_14	Cluster.12
Day17a_QCcontig2069_split_00002	Bin_2	db_bin_1	maxbin.009	metabat_igm.7		C_albicans-contigs	INFANT-GUT-ASSEMBLY-bin_14	INFANT-GUT-ASSEMBLY-bin_14	Cluster.12
Day17a_QCcontig2071_split_00001	Bin_2	db_bin_1	maxbin.009	metabat_igm.7	Candida_albcans	C_albicans-contigs	INFANT-GUT-ASSEMBLY-bin_14	INFANT-GUT-ASSEMBLY-bin_14	Cluster.12
Day17a_QCcontig2072_split_00001	Bin_2	db_bin_1	maxbin.009	metabat_igm.7		C_albicans-contigs	INFANT-GUT-ASSEMBLY-bin_14	INFANT-GUT-ASSEMBLY-bin_14	Cluster.12
Day17a_QCcontig2079_split_00001	Bin_2	db_bin_1	maxbin.009	metabat_igm.7		C_albicans-contigs	INFANT-GUT-ASSEMBLY-bin_14	INFANT-GUT-ASSEMBLY-bin_14	Cluster.8
Day17a_QCcontig2081_split_00001	Bin_2	db_bin_1	maxbin.009	metabat_igm.7	Candida_albcans	C_albicans-contigs	INFANT-GUT-ASSEMBLY-bin_14	INFANT-GUT-ASSEMBLY-bin_14	Cluster.12
Day17a_QCcontig2082_split_00001	Bin_2	db_bin_1	maxbin.009	metabat_igm.7		C_albicans-contigs	INFANT-GUT-ASSEMBLY-bin_14	INFANT-GUT-ASSEMBLY-bin_14	Cluster.8
Day17a_QCcontig2082_split_00002	Bin_2	db_bin_1	maxbin.009	metabat_igm.7		C_albicans-contigs	INFANT-GUT-ASSEMBLY-bin_14	INFANT-GUT-ASSEMBLY-bin_14	Cluster.8
Day17a_QCcontig2083_split_00001	Bin_1	db_bin_7	maxbin.009	metabat_igm.7	Candida_albcans	C_albicans-contigs	INFANT-GUT-ASSEMBLY-bin_14	INFANT-GUT-ASSEMBLY-bin_14	Cluster.12
Day17a_QCcontig2091_split_00001	Bin_2	db_bin_1	maxbin.009	metabat_igm.7	Candida_albcans	C_albicans-contigs	INFANT-GUT-ASSEMBLY-bin_14	INFANT-GUT-ASSEMBLY-bin_14	Cluster.12
Day17a_QCcontig2093_split_00001	Bin_2	db_bin_1	maxbin.009	metabat_igm.7		C_albicans-contigs	INFANT-GUT-ASSEMBLY-bin_14	INFANT-GUT-ASSEMBLY-bin_14	Cluster.8
Day17a_QCcontig2100_split_00001	Bin_2	db_bin_1	maxbin.009	metabat_igm.7	Candida_albcans	C_albicans-contigs	INFANT-GUT-ASSEMBLY-bin_14	INFANT-GUT-ASSEMBLY-bin_14	Cluster.12
Day17a_QCcontig2100_split_00002	Bin_2	db_bin_1	maxbin.009	metabat_igm.7	Candida_albcans	C_albicans-contigs	INFANT-GUT-ASSEMBLY-bin_14	INFANT-GUT-ASSEMBLY-bin_14	Cluster.12
Day17a_QCcontig2106_split_00001	Bin_2	db_bin_1	maxbin.009	metabat_igm.7		C_albicans-contigs	INFANT-GUT-ASSEMBLY-bin_14	INFANT-GUT-ASSEMBLY-bin_14	Cluster.8
Day17a_QCcontig2107_split_00001	Bin_1	db_bin_1	maxbin.009	metabat_igm.8		C_albicans-contigs	INFANT-GUT-ASSEMBLY-bin_14	INFANT-GUT-ASSEMBLY-bin_14	Cluster.12
Day17a_QCcontig2110_split_00001	Bin_2	db_bin_1	maxbin.009	metabat_igm.7		C_albicans-contigs	INFANT-GUT-ASSEMBLY-bin_14	INFANT-GUT-ASSEMBLY-bin_14	Cluster.8
Day17a_QCcontig2114_split_00001	Bin_1	db_bin_1	maxbin.009	metabat_igm.7	Peptoniphilus_sp_Carrol	C_albicans-contigs	INFANT-GUT-ASSEMBLY-bin_14	INFANT-GUT-ASSEMBLY-bin_14	Cluster.4
Day17a_QCcontig2116_split_00001	Bin_2	db_bin_1	maxbin.009	metabat_igm.7		C_albicans-contigs	INFANT-GUT-ASSEMBLY-bin_14	INFANT-GUT-ASSEMBLY-bin_14	Cluster.12
Day17a_QCcontig2120_split_00001	Bin_2	db_bin_1	maxbin.009	metabat_igm.7	Candida_albcans	C_albicans-contigs	INFANT-GUT-ASSEMBLY-bin_14	INFANT-GUT-ASSEMBLY-bin_14	Cluster.12
Day17a_QCcontig2131_split_00001	Bin_2	db_bin_1	maxbin.009	metabat_igm.7		C_albicans-contigs	INFANT-GUT-ASSEMBLY-bin_14	INFANT-GUT-ASSEMBLY-bin_14	Cluster.12
Day17a_QCcontig2132_split_00001	Bin_1	db_bin_1	maxbin.009	metabat_igm.7	Candida_albcans	C_albicans-contigs	INFANT-GUT-ASSEMBLY-bin_20	INFANT-GUT-ASSEMBLY-bin_20	Cluster.12
Day17a_QCcontig2134_split_00001	Bin_2	db_bin_1	maxbin.009	metabat_igm.7	Candida_albcans	C_albicans-contigs	INFANT-GUT-ASSEMBLY-bin_14	INFANT-GUT-ASSEMBLY-bin_14	Cluster.12
Day17a_QCcontig2140_split_00001	Bin_2	db_bin_1	maxbin.009	metabat_igm.7	Candida_albcans	C_albicans-contigs	INFANT-GUT-ASSEMBLY-bin_14	INFANT-GUT-ASSEMBLY-bin_14	Cluster.12
Day17a_QCcontig2144_split_00001	Bin_2	db_bin_1	maxbin.009	metabat_igm.7		C_albicans-contigs	INFANT-GUT-ASSEMBLY-bin_20	INFANT-GUT-ASSEMBLY-bin_20	Cluster.12
Day17a_QCcontig2146_split_00001	Bin_2	db_bin_1	maxbin.009	metabat_igm.7		C_albicans-contigs	INFANT-GUT-ASSEMBLY-bin_14	INFANT-GUT-ASSEMBLY-bin_14	Cluster.16
Day17a_QCcontig2152_split_00001	Bin_1	db_bin_1	maxbin.009	metabat_igm.8		C_albicans-contigs	INFANT-GUT-ASSEMBLY-bin_14	INFANT-GUT-ASSEMBLY-bin_14	Cluster.12
Day17a_QCcontig2154_split_00001	Bin_2	db_bin_1	maxbin.009	metabat_igm.7	Staphylococcus_lugdunensis	C_albicans-contigs	INFANT-GUT-ASSEMBLY-bin_14	INFANT-GUT-ASSEMBLY-bin_14	Cluster.12
Day17a_QCcontig2155_split_00001	Bin_2	db_bin_1	maxbin.009	metabat_igm.7	Candida_albcans	C_albicans-contigs	INFANT-GUT-ASSEMBLY-bin_14	INFANT-GUT-ASSEMBLY-bin_14	Cluster.12
Day17a_QCcontig2160_split_00001	Bin_1	db_bin_1	maxbin.009	metabat_igm.7		C_albicans-contigs	INFANT-GUT-ASSEMBLY-bin_20	INFANT-GUT-ASSEMBLY-bin_20	Cluster.12
Day17a_QCcontig2163_split_00001	Bin_2	db_bin_1	maxbin.009	metabat_igm.7	Candida_albcans	C_albicans-contigs	INFANT-GUT-ASSEMBLY-bin_14	INFANT-GUT-ASSEMBLY-bin_14	Cluster.12
Day17a_QCcontig2166_split_00001	Bin_1	db_bin_1	maxbin.009	metabat_igm.7		C_albicans-contigs	INFANT-GUT-ASSEMBLY-bin_20	INFANT-GUT-ASSEMBLY-bin_20	Cluster.12
Day17a_QCcontig2170_split_00001	Bin_2	db_bin_1	maxbin.009	metabat_igm.7		C_albicans-contigs	INFANT-GUT-ASSEMBLY-bin_14	INFANT-GUT-ASSEMBLY-bin_14	Cluster.12
Day17a_QCcontig2177_split_00001	Bin_2	db_bin_1	maxbin.009	metabat_igm.7	Candida_albcans	C_albicans-contigs	INFANT-GUT-ASSEMBLY-bin_14	INFANT-GUT-ASSEMBLY-bin_14	Cluster.12
Day17a_QCcontig2187_split_00001	Bin_1	db_bin_1	maxbin.009	metabat_igm.7	Candida_albcans	C_albicans-contigs	INFANT-GUT-ASSEMBLY-bin_14	INFANT-GUT-ASSEMBLY-bin_14	Cluster.4
Day17a_QCcontig2188_split_00001	Bin_1	db_bin_1	maxbin.009	metabat_igm.7	Candida_albcans	C_albicans-contigs	INFANT-GUT-ASSEMBLY-bin_20	INFANT-GUT-ASSEMBLY-bin_20	Cluster.12
Day17a_QCcontig2194_split_00001	Bin_2	db_bin_1	maxbin.009	metabat_igm.7	Candida_albcans	C_albicans-contigs	INFANT-GUT-ASSEMBLY-bin_14	INFANT-GUT-ASSEMBLY-bin_14	Cluster.12
Day17a_QCcontig2205_split_00001	Bin_2	db_bin_1	maxbin.009	metabat_igm.7		C_albicans-contigs	INFANT-GUT-ASSEMBLY-bin_14	INFANT-GUT-ASSEMBLY-bin_14	Cluster.8
Day17a_QCcontig2207_split_00001	Bin_1	db_bin_1	maxbin.009	metabat_igm.unbinned		C_albicans-contigs	INFANT-GUT-ASSEMBLY-bin_14	INFANT-GUT-ASSEMBLY-bin_14	Cluster.12
Day17a_QCcontig2208_split_00001	Bin_2	db_bin_1	maxbin.009	metabat_igm.7	Candida_albcans	C_albicans-contigs	INFANT-GUT-ASSEMBLY-bin_14	INFANT-GUT-ASSEMBLY-bin_14	Cluster.12
Day17a_QCcontig2217_split_00001	Bin_1	db_bin_1	maxbin.009	metabat_igm.8		C_albicans-contigs	INFANT-GUT-ASSEMBLY-bin_14	INFANT-GUT-ASSEMBLY-bin_14	Cluster.12
Day17a_QCcontig2224_split_00001	Bin_2	db_bin_1	maxbin.009	metabat_igm.7	Candida_albcans	C_albicans-contigs	INFANT-GUT-ASSEMBLY-bin_14	INFANT-GUT-ASSEMBLY-bin_14	Cluster.12
Day17a_QCcontig2225_split_00001	Bin_2	db_bin_1	maxbin.009	metabat_igm.7		C_albicans-contigs	INFANT-GUT-ASSEMBLY-bin_14	INFANT-GUT-ASSEMBLY-bin_14	Cluster.8
Day17a_QCcontig2225_split_00002	Bin_2	db_bin_1	maxbin.009	metabat_igm.7		C_albicans-contigs	INFANT-GUT-ASSEMBLY-bin_14	INFANT-GUT-ASSEMBLY-bin_14	Cluster.8
Day17a_QCcontig2232_split_00001	Bin_2	db_bin_1	maxbin.009	metabat_igm.7	Candida_albcans	C_albicans-contigs	INFANT-GUT-ASSEMBLY-bin_14	INFANT-GUT-ASSEMBLY-bin_14	Cluster.12
Day17a_QCcontig2235_split_00001	Bin_2	db_bin_1	maxbin.009	metabat_igm.7		C_albicans-contigs	INFANT-GUT-ASSEMBLY-bin_20	INFANT-GUT-ASSEMBLY-bin_20	Cluster.12
Day17a_QCcontig2237_split_00001	Bin_1	db_bin_1	maxbin.009	metabat_igm.8		C_albicans-contigs	INFANT-GUT-ASSEMBLY-bin_20	INFANT-GUT-ASSEMBLY-bin_20	Cluster.12
Day17a_QCcontig2240_split_00001	Bin_1	db_bin_1	maxbin.009	metabat_igm.7	Candida_albcans	C_albicans-contigs	INFANT-GUT-ASSEMBLY-bin_20	INFANT-GUT-ASSEMBLY-bin_20	Cluster.12
Day17a_QCcontig2243_split_00001	Bin_1	db_bin_1	maxbin.009	metabat_igm.7	Candida_albcans	C_albicans-contigs	INFANT-GUT-ASSEMBLY-bin_20	INFANT-GUT-ASSEMBLY-bin_20	Cluster.12
Day17a_QCcontig2248_split_00001	Bin_2	db_bin_1	maxbin.009	metabat_igm.7		C_albicans-contigs	INFANT-GUT-ASSEMBLY-bin_14	INFANT-GUT-ASSEMBLY-bin_14	Cluster.12
Day17a_QCcontig2251_split_00001	Bin_2	db_bin_1	maxbin.009	metabat_igm.7	Candida_albcans	C_albicans-contigs	INFANT-GUT-ASSEMBLY-bin_14	INFANT-GUT-ASSEMBLY-bin_14	Cluster.4
Day17a_QCcontig2257_split_00001	Bin_2	db_bin_1	maxbin.009	metabat_igm.7	Candida_albcans	C_albicans-contigs	INFANT-GUT-ASSEMBLY-bin_14	INFANT-GUT-ASSEMBLY-bin_14	Cluster.4
Day17a_QCcontig2257_split_00002	Bin_2	db_bin_1	maxbin.009	metabat_igm.7	Candida_albcans	C_albicans-contigs	INFANT-GUT-ASSEMBLY-bin_14	INFANT-GUT-ASSEMBLY-bin_14	Cluster.4
Day17a_QCcontig2259_split_00001	Bin_1	db_bin_1	maxbin.009	metabat_igm.7		C_albicans-contigs	INFANT-GUT-ASSEMBLY-bin_20	INFANT-GUT-ASSEMBLY-bin_20	Cluster.12
Day17a_QCcontig2260_split_00001	Bin_1	db_bin_7	maxbin.009	metabat_igm.8	Candida_albcans	C_albicans-contigs	INFANT-GUT-ASSEMBLY-bin_20	INFANT-GUT-ASSEMBLY-bin_20	Cluster.12
Day17a_QCcontig2264_split_00001	Bin_2	db_bin_1	maxbin.009	metabat_igm.7		C_albicans-contigs	INFANT-GUT-ASSEMBLY-bin_14	INFANT-GUT-ASSEMBLY-bin_14	Cluster.8
Day17a_QCcontig2265_split_00001	Bin_1	db_bin_1	maxbin.009	metabat_igm.7		C_albicans-contigs	INFANT-GUT-ASSEMBLY-bin_20	INFANT-GUT-ASSEMBLY-bin_20	Cluster.12
Day17a_QCcontig2269_split_00001	Bin_1	db_bin_1	maxbin.009	metabat_igm.7	Candida_albcans	C_albicans-contigs	INFANT-GUT-ASSEMBLY-bin_14	INFANT-GUT-ASSEMBLY-bin_14	Cluster.12
Day17a_QCcontig2272_split_00001	Bin_1	db_bin_1	maxbin.009	metabat_igm.7		C_albicans-contigs	INFANT-GUT-ASSEMBLY-bin_14	INFANT-GUT-ASSEMBLY-bin_14	Cluster.12
Day17a_QCcontig2279_split_00001	Bin_1	db_bin_7	maxbin.009	metabat_igm.6		C_albicans-contigs	INFANT-GUT-ASSEMBLY-bin_20	INFANT-GUT-ASSEMBLY-bin_20	Cluster.12
Day17a_QCcontig2281_split_00001	Bin_1	db_bin_1	maxbin.009	metabat_igm.7	Candida_albcans	C_albicans-contigs	INFANT-GUT-ASSEMBLY-bin_20	INFANT-GUT-ASSEMBLY-bin_20	Cluster.12
Day17a_QCcontig2286_split_00001	Bin_2	db_bin_1	maxbin.009	metabat_igm.7	Candida_albcans	C_albicans-contigs	INFANT-GUT-ASSEMBLY-bin_14	INFANT-GUT-ASSEMBLY-bin_14	Cluster.12
Day17a_QCcontig2287_split_00001	Bin_2	db_bin_1	maxbin.009	metabat_igm.7	Candida_albcans	C_albicans-contigs	INFANT-GUT-ASSEMBLY-bin_14	INFANT-GUT-ASSEMBLY-bin_14	Cluster.12
Day17a_QCcontig2289_split_00001	Bin_2	db_bin_1	maxbin.009	metabat_igm.7		C_albicans-contigs	INFANT-GUT-ASSEMBLY-bin_14	INFANT-GUT-ASSEMBLY-bin_14	Cluster.4
Day17a_QCcontig2291_split_00001	Bin_2	db_bin_1	maxbin.009	metabat_igm.7		C_albicans-contigs	INFANT-GUT-ASSEMBLY-bin_14	INFANT-GUT-ASSEMBLY-bin_14	Cluster.12
Day17a_QCcontig2292_split_00001	Bin_2	db_bin_1	maxbin.009	metabat_igm.7	Candida_albcans	C_albicans-contigs	INFANT-GUT-ASSEMBLY-bin_14	INFANT-GUT-ASSEMBLY-bin_14	Cluster.12
Day17a_QCcontig2293_split_00001	Bin_2	db_bin_1	maxbin.009	metabat_igm.7	Candida_albcans	C_albicans-contigs	INFANT-GUT-ASSEMBLY-bin_14	INFANT-GUT-ASSEMBLY-bin_14	Cluster.8
Day17a_QCcontig2295_split_00001	Bin_1	db_bin_1	maxbin.009	metabat_igm.7		C_albicans-contigs	INFANT-GUT-ASSEMBLY-bin_14	INFANT-GUT-ASSEMBLY-bin_14	Cluster.12
Day17a_QCcontig2300_split_00001	Bin_2	db_bin_1	maxbin.009	metabat_igm.7	Candida_albcans	C_albicans-contigs	INFANT-GUT-ASSEMBLY-bin_14	INFANT-GUT-ASSEMBLY-bin_14	Cluster.8
Day17a_QCcontig2300_split_00002	Bin_2	db_bin_1	maxbin.009	metabat_igm.7	Candida_albcans	C_albicans-contigs	INFANT-GUT-ASSEMBLY-bin_14	INFANT-GUT-ASSEMBLY-bin_14	Cluster.8
Day17a_QCcontig2303_split_00001	Bin_1	db_bin_1	maxbin.009	metabat_igm.7	Candida_albcans	C_albicans-contigs	INFANT-GUT-ASSEMBLY-bin_20	INFANT-GUT-ASSEMBLY-bin_20	Cluster.12
Day17a_QCcontig2305_split_00001	Bin_2	db_bin_1	maxbin.009	metabat_igm.7		C_albicans-contigs	INFANT-GUT-ASSEMBLY-bin_14	INFANT-GUT-ASSEMBLY-bin_14	Cluster.8
Day17a_QCcontig2307_split_00001	Bin_1	db_bin_1	maxbin.009	metabat_igm.7	Candida_albcans	C_albicans-contigs	INFANT-GUT-ASSEMBLY-bin_14	INFANT-GUT-ASSEMBLY-bin_14	Cluster.12
Day17a_QCcontig2308_split_00001	Bin_2	db_bin_1	maxbin.009	metabat_igm.7	Candida_albcans	C_albicans-contigs	INFANT-GUT-ASSEMBLY-bin_14	INFANT-GUT-ASSEMBLY-bin_14	Cluster.8
Day17a_QCcontig2310_split_00001	Bin_2	db_bin_1	maxbin.009	metabat_igm.7	Candida_albcans	C_albicans-contigs	INFANT-GUT-ASSEMBLY-bin_14	INFANT-GUT-ASSEMBLY-bin_14	Cluster.12
Day17a_QCcontig2311_split_00001	Bin_1	db_bin_1	maxbin.009	metabat_igm.7		C_albicans-contigs	INFANT-GUT-ASSEMBLY-bin_14	INFANT-GUT-ASSEMBLY-bin_14	Cluster.4
Day17a_QCcontig2315_split_00001	Bin_2	db_bin_1	maxbin.009	metabat_igm.7		C_albicans-contigs	INFANT-GUT-ASSEMBLY-bin_14	INFANT-GUT-ASSEMBLY-bin_14	Cluster.4
Day17a_QCcontig2317_split_00001	Bin_1	db_bin_1	maxbin.009	metabat_igm.7	Candida_albcans	C_albicans-contigs	INFANT-GUT-ASSEMBLY-bin_14	INFANT-GUT-ASSEMBLY-bin_14	Cluster.12
Day17a_QCcontig2320_split_00001	Bin_2	db_bin_1	maxbin.009	metabat_igm.7	Candida_albcans	C_albicans-contigs	INFANT-GUT-ASSEMBLY-bin_14	INFANT-GUT-ASSEMBLY-bin_14	Cluster.12
Day17a_QCcontig2322_split_00001	Bin_2	db_bin_1	maxbin.009	metabat_igm.7		C_albicans-contigs	INFANT-GUT-ASSEMBLY-bin_14	INFANT-GUT-ASSEMBLY-bin_14	Cluster.12
Day17a_QCcontig2323_split_00001	Bin_2	db_bin_1	maxbin.009	metabat_igm.7	Candida_albcans	C_albicans-contigs	INFANT-GUT-ASSEMBLY-bin_14	INFANT-GUT-ASSEMBLY-bin_14	Cluster.12
Day17a_QCcontig2331_split_00001	Bin_2	db_bin_1	maxbin.009	metabat_igm.7	Candida_albcans	C_albicans-contigs	INFANT-GUT-ASSEMBLY-bin_14	INFANT-GUT-ASSEMBLY-bin_14	Cluster.8
Day17a_QCcontig2333_split_00001	Bin_2	db_bin_1	maxbin.009	metabat_igm.7		C_albicans-contigs	INFANT-GUT-ASSEMBLY-bin_14	INFANT-GUT-ASSEMBLY-bin_14	Cluster.12
Day17a_QCcontig2336_split_00001	Bin_2	db_bin_1	maxbin.009	metabat_igm.7	Candida_albcans	C_albicans-contigs	INFANT-GUT-ASSEMBLY-bin_14	INFANT-GUT-ASSEMBLY-bin_14	Cluster.8
Day17a_QCcontig2340_split_00001	Bin_2	db_bin_1	maxbin.009	metabat_igm.7		C_albicans-contigs	INFANT-GUT-ASSEMBLY-bin_14	INFANT-GUT-ASSEMBLY-bin_14	Cluster.12
Day17a_QCcontig2345_split_00001	Bin_2	db_bin_1	maxbin.009	metabat_igm.7		C_albicans-contigs	INFANT-GUT-ASSEMBLY-bin_14	INFANT-GUT-ASSEMBLY-bin_14	Cluster.12
Day17a_QCcontig2354_split_00001	Bin_1	db_bin_1	maxbin.009	metabat_igm.7	Candida_albcans	C_albicans-contigs	INFANT-GUT-ASSEMBLY-bin_14	INFANT-GUT-ASSEMBLY-bin_14	Cluster.12
Day17a_QCcontig2358_split_00001	Bin_29	db_bin_1	maxbin.009	metabat_igm.8	Candida_albcans	C_albicans-contigs	INFANT-GUT-ASSEMBLY-bin_14	INFANT-GUT-ASSEMBLY-bin_14	Cluster.12
Day17a_QCcontig2361_split_00001	Bin_2	db_bin_1	maxbin.009	metabat_igm.7	Candida_albcans	C_albicans-contigs	INFANT-GUT-ASSEMBLY-bin_14	INFANT-GUT-ASSEMBLY-bin_14	Cluster.8
Day17a_QCcontig2361_split_00002	Bin_2	db_bin_1	maxbin.009	metabat_igm.7	Candida_albcans	C_albicans-contigs	INFANT-GUT-ASSEMBLY-bin_14	INFANT-GUT-ASSEMBLY-bin_14	Cluster.8
Day17a_QCcontig2364_split_00001	Bin_1	db_bin_1	maxbin.009	metabat_igm.7	Candida_albcans	C_albicans-contigs	INFANT-GUT-ASSEMBLY-bin_20	INFANT-GUT-ASSEMBLY-bin_20	Cluster.12
Day17a_QCcontig2365_split_00001	Bin_1	db_bin_1	maxbin.009	metabat_igm.7		C_albicans-contigs	INFANT-GUT-ASSEMBLY-bin_14	INFANT-GUT-ASSEMBLY-bin_14	Cluster.12
Day17a_QCcontig2367_split_00001	Bin_2	db_bin_1	maxbin.009	metabat_igm.7	Candida_albcans	C_albicans-contigs	INFANT-GUT-ASSEMBLY-bin_14	INFANT-GUT-ASSEMBLY-bin_14	Cluster.4
Day17a_QCcontig2370_split_00001	Bin_2	db_bin_1	maxbin.009	metabat_igm.7		C_albicans-contigs	INFANT-GUT-ASSEMBLY-bin_14	INFANT-GUT-ASSEMBLY-bin_14	Cluster.12
Day17a_QCcontig2372_split_00001	Bin_1	db_bin_1	maxbin.009	metabat_igm.7	Candida_albcans	C_albicans-contigs	INFANT-GUT-ASSEMBLY-bin_14	INFANT-GUT-ASSEMBLY-bin_14	Cluster.12
Day17a_QCcontig2377_split_00001	Bin_1	db_bin_1	maxbin.009	metabat_igm.7	Candida_albcans	C_albicans-contigs	INFANT-GUT-ASSEMBLY-bin_20	INFANT-GUT-ASSEMBLY-bin_20	Cluster.12
Day17a_QCcontig2382_split_00001	Bin_1	db_bin_1	maxbin.009	metabat_igm.7	Candida_albcans	C_albicans-contigs	INFANT-GUT-ASSEMBLY-bin_20	INFANT-GUT-ASSEMBLY-bin_20	Cluster.12
Day17a_QCcontig2387_split_00001	Bin_2	db_bin_1	maxbin.009	metabat_igm.7	Candida_albcans	C_albicans-contigs	INFANT-GUT-ASSEMBLY-bin_14	INFANT-GUT-ASSEMBLY-bin_14	Cluster.12
Day17a_QCcontig2390_split_00001	Bin_1	db_bin_1	maxbin.009	metabat_igm.7		C_albicans-contigs	INFANT-GUT-ASSEMBLY-bin_14	INFANT-GUT-ASSEMBLY-bin_14	Cluster.4
Day17a_QCcontig2391_split_00001	Bin_2	db_bin_1	maxbin.009	metabat_igm.7	Candida_albcans	C_albicans-contigs	INFANT-GUT-ASSEMBLY-bin_14	INFANT-GUT-ASSEMBLY-bin_14	Cluster.12
Day17a_QCcontig2393_split_00001	Bin_1	db_bin_1	maxbin.009	metabat_igm.7	Candida_albcans	C_albicans-contigs	INFANT-GUT-ASSEMBLY-bin_20	INFANT-GUT-ASSEMBLY-bin_20	Cluster.12
Day17a_QCcontig2400_split_00001	Bin_2	db_bin_1	maxbin.009	metabat_igm.7	Candida_albcans	C_albicans-contigs	INFANT-GUT-ASSEMBLY-bin_14	INFANT-GUT-ASSEMBLY-bin_14	Cluster.4
Day17a_QCcontig2401_split_00001	Bin_2	db_bin_1	maxbin.009	metabat_igm.7	Candida_albcans	C_albicans-contigs	INFANT-GUT-ASSEMBLY-bin_14	INFANT-GUT-ASSEMBLY-bin_14	Cluster.12
Day17a_QCcontig2406_split_00001	Bin_2	db_bin_1	maxbin.009	metabat_igm.7	Candida_albcans	C_albicans-contigs	INFANT-GUT-ASSEMBLY-bin_14	INFANT-GUT-ASSEMBLY-bin_14	Cluster.8
Day17a_QCcontig2408_split_00001	Bin_2	db_bin_1	maxbin.009	metabat_igm.7		C_albicans-contigs	INFANT-GUT-ASSEMBLY-bin_14	INFANT-GUT-ASSEMBLY-bin_14	Cluster.12
Day17a_QCcontig2414_split_00001	Bin_1	db_bin_1	maxbin.009	metabat_igm.7	Candida_albcans	C_albicans-contigs	INFANT-GUT-ASSEMBLY-bin_14	INFANT-GUT-ASSEMBLY-bin_14	Cluster.12
Day17a_QCcontig2422_split_00001	Bin_2	db_bin_1	maxbin.009	metabat_igm.7		C_albicans-contigs	INFANT-GUT-ASSEMBLY-bin_14	INFANT-GUT-ASSEMBLY-bin_14	Cluster.8
Day17a_QCcontig2424_split_00001	Bin_1	db_bin_1	maxbin.009	metabat_igm.8	Candida_albcans	C_albicans-contigs	INFANT-GUT-ASSEMBLY-bin_14	INFANT-GUT-ASSEMBLY-bin_14	Cluster.12
Day17a_QCcontig2430_split_00001	Bin_1	db_bin_1	maxbin.009	metabat_igm.8		C_albicans-contigs	INFANT-GUT-ASSEMBLY-bin_20	INFANT-GUT-ASSEMBLY-bin_20	Cluster.16
Day17a_QCcontig2431_split_00001	Bin_1	db_bin_1	maxbin.009	metabat_igm.7		C_albicans-contigs	INFANT-GUT-ASSEMBLY-bin_14	INFANT-GUT-ASSEMBLY-bin_14	Cluster.12
Day17a_QCcontig2432_split_00001	Bin_1	db_bin_1	maxbin.009	metabat_igm.unbinned	Candida_albcans	C_albicans-contigs	INFANT-GUT-ASSEMBLY-bin_14	INFANT-GUT-ASSEMBLY-bin_14	Cluster.12
Day17a_QCcontig2436_split_00001	Bin_2	db_bin_1	maxbin.009	metabat_igm.7		C_albicans-contigs	INFANT-GUT-ASSEMBLY-bin_14	INFANT-GUT-ASSEMBLY-bin_14	Cluster.12
Day17a_QCcontig2440_split_00001	Bin_1	db_bin_1	maxbin.009	metabat_igm.7	Candida_albcans	C_albicans-contigs	INFANT-GUT-ASSEMBLY-bin_20	INFANT-GUT-ASSEMBLY-bin_20	Cluster.12
Day17a_QCcontig2441_split_00001	Bin_1	db_bin_1	maxbin.009	metabat_igm.7		C_albicans-contigs	INFANT-GUT-ASSEMBLY-bin_20	INFANT-GUT-ASSEMBLY-bin_20	Cluster.12
Day17a_QCcontig2444_split_00001	Bin_2	db_bin_1	maxbin.009	metabat_igm.7		C_albicans-contigs	INFANT-GUT-ASSEMBLY-bin_14	INFANT-GUT-ASSEMBLY-bin_14	Cluster.12
Day17a_QCcontig2445_split_00001	Bin_1	db_bin_1	maxbin.009	metabat_igm.7		C_albicans-contigs	INFANT-GUT-ASSEMBLY-bin_14	INFANT-GUT-ASSEMBLY-bin_14	Cluster.12
Day17a_QCcontig2448_split_00001	Bin_2	db_bin_1	maxbin.009	metabat_igm.7		C_albicans-contigs	INFANT-GUT-ASSEMBLY-bin_14	INFANT-GUT-ASSEMBLY-bin_14	Cluster.12
Day17a_QCcontig2450_split_00001	Bin_1	db_bin_1	maxbin.009	metabat_igm.7		C_albicans-contigs	INFANT-GUT-ASSEMBLY-bin_20	INFANT-GUT-ASSEMBLY-bin_20	Cluster.12
Day17a_QCcontig2451_split_00001	Bin_1	db_bin_1	maxbin.009	metabat_igm.7	Candida_albcans	C_albicans-contigs	INFANT-GUT-ASSEMBLY-bin_14	INFANT-GUT-ASSEMBLY-bin_14	Cluster.12
Day17a_QCcontig2452_split_00001	Bin_2	db_bin_1	maxbin.009	metabat_igm.7		C_albicans-contigs	INFANT-GUT-ASSEMBLY-bin_14	INFANT-GUT-ASSEMBLY-bin_14	Cluster.8
Day17a_QCcontig2455_split_00001	Bin_2	db_bin_1	maxbin.009	metabat_igm.7	Candida_albcans	C_albicans-contigs	INFANT-GUT-ASSEMBLY-bin_20	INFANT-GUT-ASSEMBLY-bin_20	Cluster.12
Day17a_QCcontig2460_split_00001	Bin_2	db_bin_1	maxbin.009	metabat_igm.7	Candida_albcans	C_albicans-contigs	INFANT-GUT-ASSEMBLY-bin_14	INFANT-GUT-ASSEMBLY-bin_14	Cluster.12
Day17a_QCcontig2460_split_00002	Bin_2	db_bin_1	maxbin.009	metabat_igm.7	Candida_albcans	C_albicans-contigs	INFANT-GUT-ASSEMBLY-bin_14	INFANT-GUT-ASSEMBLY-bin_14	Cluster.12
Day17a_QCcontig2461_split_00001	Bin_2	db_bin_1	maxbin.009	metabat_igm.7	Candida_albcans	C_albicans-contigs	INFANT-GUT-ASSEMBLY-bin_14	INFANT-GUT-ASSEMBLY-bin_14	Cluster.12
Day17a_QCcontig2462_split_00001	Bin_1	db_bin_1	maxbin.009	metabat_igm.7	Candida_albcans	C_albicans-contigs	INFANT-GUT-ASSEMBLY-bin_14	INFANT-GUT-ASSEMBLY-bin_14	Cluster.4
Day17a_QCcontig2463_split_00001	Bin_2	db_bin_1	maxbin.009	metabat_igm.7		C_albicans-contigs	INFANT-GUT-ASSEMBLY-bin_14	INFANT-GUT-ASSEMBLY-bin_14	Cluster.8
Day17a_QCcontig2466_split_00001	Bin_2	db_bin_1	maxbin.009	metabat_igm.7		C_albicans-contigs	INFANT-GUT-ASSEMBLY-bin_14	INFANT-GUT-ASSEMBLY-bin_14	Cluster.8
Day17a_QCcontig2471_split_00001	Bin_1	db_bin_1	maxbin.009	metabat_igm.7	Candida_albcans	C_albicans-contigs	INFANT-GUT-ASSEMBLY-bin_14	INFANT-GUT-ASSEMBLY-bin_14	Cluster.12
Day17a_QCcontig2472_split_00001	Bin_1	db_bin_7	maxbin.009	metabat_igm.7	Candida_albcans	C_albicans-contigs	INFANT-GUT-ASSEMBLY-bin_20	INFANT-GUT-ASSEMBLY-bin_20	Cluster.12
Day17a_QCcontig2476_split_00001	Bin_1	db_bin_1	maxbin.009	metabat_igm.7	Candida_albcans	C_albicans-contigs	INFANT-GUT-ASSEMBLY-bin_20	INFANT-GUT-ASSEMBLY-bin_20	Cluster.12
Day17a_QCcontig2477_split_00001	Bin_1	db_bin_1	maxbin.009	metabat_igm.8	Candida_albcans	C_albicans-contigs	INFANT-GUT-ASSEMBLY-bin_20	INFANT-GUT-ASSEMBLY-bin_20	Cluster.12
Day17a_QCcontig2478_split_00001	Bin_2	db_bin_1	maxbin.009	metabat_igm.7		C_albicans-contigs	INFANT-GUT-ASSEMBLY-bin_14	INFANT-GUT-ASSEMBLY-bin_14	Cluster.12
Day17a_QCcontig2484_split_00001	Bin_2	db_bin_1	maxbin.009	metabat_igm.7		C_albicans-contigs	INFANT-GUT-ASSEMBLY-bin_14	INFANT-GUT-ASSEMBLY-bin_14	Cluster.8
Day17a_QCcontig2488_split_00001	Bin_2	db_bin_1	maxbin.009	metabat_igm.7		C_albicans-contigs	INFANT-GUT-ASSEMBLY-bin_14	INFANT-GUT-ASSEMBLY-bin_14	Cluster.12
Day17a_QCcontig2497_split_00001	Bin_1	db_bin_1	maxbin.009	metabat_igm.7	Candida_albcans	C_albicans-contigs	INFANT-GUT-ASSEMBLY-bin_14	INFANT-GUT-ASSEMBLY-bin_14	Cluster.12
Day17a_QCcontig2499_split_00001	Bin_1	db_bin_1	maxbin.009	metabat_igm.7		C_albicans-contigs	INFANT-GUT-ASSEMBLY-bin_14	INFANT-GUT-ASSEMBLY-bin_14	Cluster.12
Day17a_QCcontig2506_split_00001	Bin_2	db_bin_1	maxbin.009	metabat_igm.7		C_albicans-contigs	INFANT-GUT-ASSEMBLY-bin_14	INFANT-GUT-ASSEMBLY-bin_14	Cluster.12
Day17a_QCcontig2507_split_00001	Bin_34	db_unbinned	maxbin.008	metabat_igm.unbinned		C_albicans-contigs	INFANT-GUT-ASSEMBLY-bin_21	INFANT-GUT-ASSEMBLY-bin_21-refined_0	Cluster.14
Day17a_QCcontig2510_split_00001	Bin_2	db_bin_1	maxbin.009	metabat_igm.7		C_albicans-contigs	INFANT-GUT-ASSEMBLY-bin_14	INFANT-GUT-ASSEMBLY-bin_14	Cluster.8
Day17a_QCcontig2511_split_00001	Bin_2	db_bin_1	maxbin.009	metabat_igm.8		C_albicans-contigs	INFANT-GUT-ASSEMBLY-bin_14	INFANT-GUT-ASSEMBLY-bin_14	Cluster.16
Day17a_QCcontig2513_split_00001	Bin_2	db_bin_1	maxbin.009	metabat_igm.7	Candida_albcans	C_albicans-contigs	INFANT-GUT-ASSEMBLY-bin_14	INFANT-GUT-ASSEMBLY-bin_14	Cluster.8
Day17a_QCcontig2514_split_00001	Bin_1	db_bin_1	maxbin.009	metabat_igm.7		C_albicans-contigs	INFANT-GUT-ASSEMBLY-bin_14	INFANT-GUT-ASSEMBLY-bin_14	Cluster.12
Day17a_QCcontig2522_split_00001	Bin_2	db_bin_1	maxbin.009	metabat_igm.7	Candida_albcans	C_albicans-contigs	INFANT-GUT-ASSEMBLY-bin_14	INFANT-GUT-ASSEMBLY-bin_14	Cluster.12
Day17a_QCcontig2523_split_00001	Bin_1	db_bin_1	maxbin.009	metabat_igm.7		C_albicans-contigs	INFANT-GUT-ASSEMBLY-bin_14	INFANT-GUT-ASSEMBLY-bin_14	Cluster.12
Day17a_QCcontig2525_split_00001	Bin_1	db_bin_1	maxbin.009	metabat_igm.7	Candida_albcans	C_albicans-contigs	INFANT-GUT-ASSEMBLY-bin_14	INFANT-GUT-ASSEMBLY-bin_14	Cluster.12
Day17a_QCcontig2526_split_00001	Bin_2	db_bin_1	maxbin.009	metabat_igm.7	Candida_albcans	C_albicans-contigs	INFANT-GUT-ASSEMBLY-bin_14	INFANT-GUT-ASSEMBLY-bin_14	Cluster.12
Day17a_QCcontig2527_split_00001	Bin_2	db_bin_1	maxbin.009	metabat_igm.8		C_albicans-contigs	INFANT-GUT-ASSEMBLY-bin_14	INFANT-GUT-ASSEMBLY-bin_14	Cluster.8
Day17a_QCcontig2530_split_00001	Bin_1	db_bin_1	maxbin.009	metabat_igm.7		C_albicans-contigs	INFANT-GUT-ASSEMBLY-bin_14	INFANT-GUT-ASSEMBLY-bin_14	Cluster.12
Day17a_QCcontig2531_split_00001	Bin_2	db_bin_1	maxbin.009	metabat_igm.7		C_albicans-contigs	INFANT-GUT-ASSEMBLY-bin_14	INFANT-GUT-ASSEMBLY-bin_14	Cluster.8
Day17a_QCcontig2532_split_00001	Bin_2	db_bin_1	maxbin.009	metabat_igm.7		C_albicans-contigs	INFANT-GUT-ASSEMBLY-bin_14	INFANT-GUT-ASSEMBLY-bin_14	Cluster.12
Day17a_QCcontig2538_split_00001	Bin_1	db_bin_1	maxbin.009	metabat_igm.7		C_albicans-contigs	INFANT-GUT-ASSEMBLY-bin_14	INFANT-GUT-ASSEMBLY-bin_14	Cluster.12
Day17a_QCcontig2539_split_00001	Bin_1	db_bin_1	maxbin.009	metabat_igm.8		C_albicans-contigs	INFANT-GUT-ASSEMBLY-bin_14	INFANT-GUT-ASSEMBLY-bin_14	Cluster.12
Day17a_QCcontig2541_split_00001	Bin_1	db_bin_1	maxbin.009	metabat_igm.7	Candida_albcans	C_albicans-contigs	INFANT-GUT-ASSEMBLY-bin_14	INFANT-GUT-ASSEMBLY-bin_14	Cluster.12
Day17a_QCcontig2543_split_00001	Bin_1	db_bin_1	maxbin.009	metabat_igm.7		C_albicans-contigs	INFANT-GUT-ASSEMBLY-bin_14	INFANT-GUT-ASSEMBLY-bin_14	Cluster.12
Day17a_QCcontig2544_split_00001	Bin_2	db_bin_1	maxbin.009	metabat_igm.7		C_albicans-contigs	INFANT-GUT-ASSEMBLY-bin_14	INFANT-GUT-ASSEMBLY-bin_14	Cluster.12
Day17a_QCcontig2546_split_00001	Bin_2	db_bin_1	maxbin.009	metabat_igm.7		C_albicans-contigs	INFANT-GUT-ASSEMBLY-bin_14	INFANT-GUT-ASSEMBLY-bin_14	Cluster.12
Day17a_QCcontig2554_split_00001	Bin_1	db_bin_1	maxbin.009	metabat_igm.8	Candida_albcans	C_albicans-contigs	INFANT-GUT-ASSEMBLY-bin_14	INFANT-GUT-ASSEMBLY-bin_14	Cluster.12
Day17a_QCcontig2559_split_00001	Bin_2	db_bin_1	maxbin.009	metabat_igm.8	Candida_albcans	C_albicans-contigs	INFANT-GUT-ASSEMBLY-bin_14	INFANT-GUT-ASSEMBLY-bin_14	Cluster.8
Day17a_QCcontig2560_split_00001	Bin_2	db_bin_1	maxbin.009	metabat_igm.7		C_albicans-contigs	INFANT-GUT-ASSEMBLY-bin_14	INFANT-GUT-ASSEMBLY-bin_14	Cluster.12
Day17a_QCcontig2562_split_00001	Bin_1	db_bin_1	maxbin.009	metabat_igm.8		C_albicans-contigs	INFANT-GUT-ASSEMBLY-bin_14	INFANT-GUT-ASSEMBLY-bin_14	Cluster.12
Day17a_QCcontig2566_split_00001	Bin_2	db_bin_1	maxbin.009	metabat_igm.7		C_albicans-contigs	INFANT-GUT-ASSEMBLY-bin_14	INFANT-GUT-ASSEMBLY-bin_14	Cluster.12
Day17a_QCcontig2568_split_00001	Bin_1	db_bin_1	maxbin.009	metabat_igm.7		C_albicans-contigs	INFANT-GUT-ASSEMBLY-bin_14	INFANT-GUT-ASSEMBLY-bin_14	Cluster.12
Day17a_QCcontig2569_split_00001	Bin_1	db_bin_1	maxbin.009	metabat_igm.7	Candida_albcans	C_albicans-contigs	INFANT-GUT-ASSEMBLY-bin_14	INFANT-GUT-ASSEMBLY-bin_14	Cluster.12
Day17a_QCcontig2572_split_00001	Bin_1	db_bin_1	maxbin.009	metabat_igm.8	Candida_albcans	C_albicans-contigs	INFANT-GUT-ASSEMBLY-bin_14	INFANT-GUT-ASSEMBLY-bin_14	Cluster.12
Day17a_QCcontig2573_split_00001	Bin_1	db_bin_1	maxbin.009	metabat_igm.7	Candida_albcans	C_albicans-contigs	INFANT-GUT-ASSEMBLY-bin_14	INFANT-GUT-ASSEMBLY-bin_14	Cluster.12
Day17a_QCcontig2574_split_00001	Bin_1	db_bin_1	maxbin.009	metabat_igm.8		C_albicans-contigs	INFANT-GUT-ASSEMBLY-bin_14	INFANT-GUT-ASSEMBLY-bin_14	Cluster.12
Day17a_QCcontig2575_split_00001	Bin_1	db_bin_1	maxbin.009	metabat_igm.7	Candida_albcans	C_albicans-contigs	INFANT-GUT-ASSEMBLY-bin_14	INFANT-GUT-ASSEMBLY-bin_14	Cluster.12
Day17a_QCcontig2578_split_00001	Bin_2	db_bin_1	maxbin.009	metabat_igm.7	Candida_albcans	C_albicans-contigs	INFANT-GUT-ASSEMBLY-bin_14	INFANT-GUT-ASSEMBLY-bin_14	Cluster.4
Day17a_QCcontig2580_split_00001	Bin_2	db_bin_1	maxbin.009	metabat_igm.7		C_albicans-contigs	INFANT-GUT-ASSEMBLY-bin_14	INFANT-GUT-ASSEMBLY-bin_14	Cluster.12
Day17a_QCcontig2581_split_00001	Bin_2	db_bin_1	maxbin.009	metabat_igm.7	Candida_albcans	C_albicans-contigs	INFANT-GUT-ASSEMBLY-bin_14	INFANT-GUT-ASSEMBLY-bin_14	Cluster.12
Day17a_QCcontig2583_split_00001	Bin_2	db_bin_1	maxbin.009	metabat_igm.7		C_albicans-contigs	INFANT-GUT-ASSEMBLY-bin_14	INFANT-GUT-ASSEMBLY-bin_14	Cluster.8
Day17a_QCcontig2587_split_00001	Bin_2	db_bin_1	maxbin.009	metabat_igm.7		C_albicans-contigs	INFANT-GUT-ASSEMBLY-bin_14	INFANT-GUT-ASSEMBLY-bin_14	Cluster.12
Day17a_QCcontig2591_split_00001	Bin_2	db_bin_1	maxbin.009	metabat_igm.7		C_albicans-contigs	INFANT-GUT-ASSEMBLY-bin_14	INFANT-GUT-ASSEMBLY-bin_14	Cluster.12
Day17a_QCcontig2592_split_00001	Bin_2	db_bin_1	maxbin.009	metabat_igm.7		C_albicans-contigs	INFANT-GUT-ASSEMBLY-bin_14	INFANT-GUT-ASSEMBLY-bin_14	Cluster.12
Day17a_QCcontig2593_split_00001	Bin_1	db_bin_1	maxbin.009	metabat_igm.7		C_albicans-contigs	INFANT-GUT-ASSEMBLY-bin_14	INFANT-GUT-ASSEMBLY-bin_14	Cluster.12
Day17a_QCcontig2594_split_00001	Bin_2	db_bin_1	maxbin.009	metabat_igm.7		C_albicans-contigs	INFANT-GUT-ASSEMBLY-bin_14	INFANT-GUT-ASSEMBLY-bin_14	Cluster.12
Day17a_QCcontig2596_split_00001	Bin_1	db_bin_1	maxbin.009	metabat_igm.7		C_albicans-contigs	INFANT-GUT-ASSEMBLY-bin_20	INFANT-GUT-ASSEMBLY-bin_20	Cluster.12
Day17a_QCcontig2604_split_00001	Bin_2	db_bin_1	maxbin.009	metabat_igm.7	Candida_albcans	C_albicans-contigs	INFANT-GUT-ASSEMBLY-bin_14	INFANT-GUT-ASSEMBLY-bin_14	Cluster.12
Day17a_QCcontig2607_split_00001	Bin_2	db_bin_1	maxbin.009	metabat_igm.7	Candida_albcans	C_albicans-contigs	INFANT-GUT-ASSEMBLY-bin_14	INFANT-GUT-ASSEMBLY-bin_14	Cluster.12
Day17a_QCcontig2611_split_00001	Bin_2	db_bin_1	maxbin.009	metabat_igm.7	Candida_albcans	C_albicans-contigs	INFANT-GUT-ASSEMBLY-bin_14	INFANT-GUT-ASSEMBLY-bin_14	Cluster.12
Day17a_QCcontig2615_split_00001	Bin_1	db_bin_1	maxbin.009	metabat_igm.7	Candida_albcans	C_albicans-contigs	INFANT-GUT-ASSEMBLY-bin_14	INFANT-GUT-ASSEMBLY-bin_14	Cluster.4
Day17a_QCcontig2618_split_00001	Bin_2	db_bin_1	maxbin.009	metabat_igm.7		C_albicans-contigs	INFANT-GUT-ASSEMBLY-bin_14	INFANT-GUT-ASSEMBLY-bin_14	Cluster.12
Day17a_QCcontig2619_split_00001	Bin_1	db_bin_1	maxbin.009	metabat_igm.7		C_albicans-contigs	INFANT-GUT-ASSEMBLY-bin_14	INFANT-GUT-ASSEMBLY-bin_14	Cluster.12
Day17a_QCcontig2622_split_00001	Bin_1	db_bin_1	maxbin.009	metabat_igm.unbinned		C_albicans-contigs	INFANT-GUT-ASSEMBLY-bin_14	INFANT-GUT-ASSEMBLY-bin_14	Cluster.12
Day17a_QCcontig2624_split_00001	Bin_1	db_bin_1	maxbin.009	metabat_igm.8		C_albicans-contigs	INFANT-GUT-ASSEMBLY-bin_14	INFANT-GUT-ASSEMBLY-bin_14	Cluster.12
Day17a_QCcontig2631_split_00001	Bin_1	db_bin_1	maxbin.009	metabat_igm.7		C_albicans-contigs	INFANT-GUT-ASSEMBLY-bin_14	INFANT-GUT-ASSEMBLY-bin_14	Cluster.4
Day17a_QCcontig2632_split_00001	Bin_2	db_bin_1	maxbin.009	metabat_igm.7	Candida_albcans	C_albicans-contigs	INFANT-GUT-ASSEMBLY-bin_14	INFANT-GUT-ASSEMBLY-bin_14	Cluster.4
Day17a_QCcontig2636_split_00001	Bin_1	db_bin_1	maxbin.009	metabat_igm.7	Candida_albcans	C_albicans-contigs	INFANT-GUT-ASSEMBLY-bin_20	INFANT-GUT-ASSEMBLY-bin_20	Cluster.12
Day17a_QCcontig2639_split_00001	Bin_2	db_bin_1	maxbin.009	metabat_igm.7		C_albicans-contigs	INFANT-GUT-ASSEMBLY-bin_14	INFANT-GUT-ASSEMBLY-bin_14	Cluster.4
Day17a_QCcontig2642_split_00001	Bin_1	db_bin_1	maxbin.009	metabat_igm.8	Candida_albcans	C_albicans-contigs	INFANT-GUT-ASSEMBLY-bin_14	INFANT-GUT-ASSEMBLY-bin_14	Cluster.12
Day17a_QCcontig2643_split_00001	Bin_1	db_bin_1	maxbin.009	metabat_igm.7	Candida_albcans	C_albicans-contigs	INFANT-GUT-ASSEMBLY-bin_14	INFANT-GUT-ASSEMBLY-bin_14	Cluster.12
Day17a_QCcontig2645_split_00001	Bin_1	db_bin_1	maxbin.009	metabat_igm.7	Candida_albcans	C_albicans-contigs	INFANT-GUT-ASSEMBLY-bin_14	INFANT-GUT-ASSEMBLY-bin_14	Cluster.12
Day17a_QCcontig2650_split_00001	Bin_1	db_bin_47	maxbin.009	metabat_igm.7		C_albicans-contigs	INFANT-GUT-ASSEMBLY-bin_14	INFANT-GUT-ASSEMBLY-bin_14	Cluster.12
Day17a_QCcontig2651_split_00001	Bin_2	db_bin_1	maxbin.009	metabat_igm.7	Candida_albcans	C_albicans-contigs	INFANT-GUT-ASSEMBLY-bin_14	INFANT-GUT-ASSEMBLY-bin_14	Cluster.12
Day17a_QCcontig2654_split_00001	Bin_2	db_bin_1	maxbin.009	metabat_igm.7	Candida_albcans	C_albicans-contigs	INFANT-GUT-ASSEMBLY-bin_14	INFANT-GUT-ASSEMBLY-bin_14	Cluster.12
Day17a_QCcontig2656_split_00001	Bin_2	db_bin_1	maxbin.009	metabat_igm.7	Candida_albcans	C_albicans-contigs	INFANT-GUT-ASSEMBLY-bin_14	INFANT-GUT-ASSEMBLY-bin_14	Cluster.12
Day17a_QCcontig2658_split_00001	Bin_2	db_bin_1	maxbin.009	metabat_igm.7		C_albicans-contigs	INFANT-GUT-ASSEMBLY-bin_14	INFANT-GUT-ASSEMBLY-bin_14	Cluster.12
Day17a_QCcontig2663_split_00001	Bin_1	db_bin_1	maxbin.009	metabat_igm.7	Candida_albcans	C_albicans-contigs	INFANT-GUT-ASSEMBLY-bin_20	INFANT-GUT-ASSEMBLY-bin_20	Cluster.12
Day17a_QCcontig2666_split_00001	Bin_1	db_bin_1	maxbin.009	metabat_igm.7	Candida_albcans	C_albicans-contigs	INFANT-GUT-ASSEMBLY-bin_14	INFANT-GUT-ASSEMBLY-bin_14	Cluster.12
Day17a_QCcontig2668_split_00001	Bin_2	db_bin_1	maxbin.009	metabat_igm.7	Candida_albcans	C_albicans-contigs	INFANT-GUT-ASSEMBLY-bin_14	INFANT-GUT-ASSEMBLY-bin_14	Cluster.12
Day17a_QCcontig2674_split_00001	Bin_2	db_bin_1	maxbin.009	metabat_igm.7		C_albicans-contigs	INFANT-GUT-ASSEMBLY-bin_14	INFANT-GUT-ASSEMBLY-bin_14	Cluster.12
Day17a_QCcontig2678_split_00001	Bin_2	db_bin_1	maxbin.009	metabat_igm.7	Candida_albcans	C_albicans-contigs	INFANT-GUT-ASSEMBLY-bin_14	INFANT-GUT-ASSEMBLY-bin_14	Cluster.8
Day17a_QCcontig2685_split_00001	Bin_1	db_bin_1	maxbin.009	metabat_igm.7	Candida_albcans	C_albicans-contigs	INFANT-GUT-ASSEMBLY-bin_20	INFANT-GUT-ASSEMBLY-bin_20	Cluster.12
Day17a_QCcontig2689_split_00001	Bin_1	db_bin_1	maxbin.009	metabat_igm.8	Candida_albcans	C_albicans-contigs	INFANT-GUT-ASSEMBLY-bin_14	INFANT-GUT-ASSEMBLY-bin_14	Cluster.12
Day17a_QCcontig2690_split_00001	Bin_2	db_bin_1	maxbin.009	metabat_igm.7	Candida_albcans	C_albicans-contigs	INFANT-GUT-ASSEMBLY-bin_14	INFANT-GUT-ASSEMBLY-bin_14	Cluster.12
Day17a_QCcontig2697_split_00001	Bin_2	db_bin_1	maxbin.009	metabat_igm.7		C_albicans-contigs	INFANT-GUT-ASSEMBLY-bin_14	INFANT-GUT-ASSEMBLY-bin_14	Cluster.12
Day17a_QCcontig2698_split_00001	Bin_2	db_bin_1	maxbin.009	metabat_igm.7	Candida_albcans	C_albicans-contigs	INFANT-GUT-ASSEMBLY-bin_14	INFANT-GUT-ASSEMBLY-bin_14	Cluster.12
Day17a_QCcontig2702_split_00001	Bin_1	db_bin_1	maxbin.009	metabat_igm.7	Candida_albcans	C_albicans-contigs	INFANT-GUT-ASSEMBLY-bin_14	INFANT-GUT-ASSEMBLY-bin_14	Cluster.12
Day17a_QCcontig2703_split_00001	Bin_2	db_bin_1	maxbin.009	metabat_igm.7		C_albicans-contigs	INFANT-GUT-ASSEMBLY-bin_14	INFANT-GUT-ASSEMBLY-bin_14	Cluster.4
Day17a_QCcontig2704_split_00001	Bin_1	db_bin_1	maxbin.009	metabat_igm.7		C_albicans-contigs	INFANT-GUT-ASSEMBLY-bin_20	INFANT-GUT-ASSEMBLY-bin_20	Cluster.12
Day17a_QCcontig2706_split_00001	Bin_2	db_bin_1	maxbin.009	metabat_igm.7	Candida_albcans	C_albicans-contigs	INFANT-GUT-ASSEMBLY-bin_14	INFANT-GUT-ASSEMBLY-bin_14	Cluster.8
Day17a_QCcontig2711_split_00001	Bin_1	db_bin_1	maxbin.009	metabat_igm.7		C_albicans-contigs	INFANT-GUT-ASSEMBLY-bin_14	INFANT-GUT-ASSEMBLY-bin_14	Cluster.12
Day17a_QCcontig2712_split_00001	Bin_1	db_bin_1	maxbin.009	metabat_igm.7	Candida_albcans	C_albicans-contigs	INFANT-GUT-ASSEMBLY-bin_20	INFANT-GUT-ASSEMBLY-bin_20	Cluster.12
Day17a_QCcontig2715_split_00001	Bin_1	db_unbinned	maxbin.009	metabat_igm.6		C_albicans-contigs	INFANT-GUT-ASSEMBLY-bin_20	INFANT-GUT-ASSEMBLY-bin_20	Cluster.12
Day17a_QCcontig2716_split_00001	Bin_1	db_bin_1	maxbin.009	metabat_igm.8		C_albicans-contigs	INFANT-GUT-ASSEMBLY-bin_20	INFANT-GUT-ASSEMBLY-bin_20	Cluster.12
Day17a_QCcontig2717_split_00001	Bin_2	db_bin_1	maxbin.009	metabat_igm.7		C_albicans-contigs	INFANT-GUT-ASSEMBLY-bin_14	INFANT-GUT-ASSEMBLY-bin_14	Cluster.8
Day17a_QCcontig2718_split_00001	Bin_2	db_bin_1	maxbin.009	metabat_igm.7	Candida_albcans	C_albicans-contigs	INFANT-GUT-ASSEMBLY-bin_14	INFANT-GUT-ASSEMBLY-bin_14	Cluster.8
Day17a_QCcontig2719_split_00001	Bin_1	db_bin_1	maxbin.009	metabat_igm.7		C_albicans-contigs	INFANT-GUT-ASSEMBLY-bin_14	INFANT-GUT-ASSEMBLY-bin_14	Cluster.12
Day17a_QCcontig2722_split_00001	Bin_2	db_bin_1	maxbin.009	metabat_igm.7	Candida_albcans	C_albicans-contigs	INFANT-GUT-ASSEMBLY-bin_14	INFANT-GUT-ASSEMBLY-bin_14	Cluster.12
Day17a_QCcontig2723_split_00001	Bin_1	db_bin_1	maxbin.009	metabat_igm.7		C_albicans-contigs	INFANT-GUT-ASSEMBLY-bin_14	INFANT-GUT-ASSEMBLY-bin_14	Cluster.12
Day17a_QCcontig2724_split_00001	Bin_2	db_bin_1	maxbin.009	metabat_igm.7	Candida_albcans	C_albicans-contigs	INFANT-GUT-ASSEMBLY-bin_14	INFANT-GUT-ASSEMBLY-bin_14	Cluster.4
Day17a_QCcontig2726_split_00001	Bin_2	db_bin_1	maxbin.009	metabat_igm.7		C_albicans-contigs	INFANT-GUT-ASSEMBLY-bin_14	INFANT-GUT-ASSEMBLY-bin_14	Cluster.12
Day17a_QCcontig2728_split_00001	Bin_2	db_bin_1	maxbin.009	metabat_igm.7	Candida_albcans	C_albicans-contigs	INFANT-GUT-ASSEMBLY-bin_14	INFANT-GUT-ASSEMBLY-bin_14	Cluster.12
Day17a_QCcontig2729_split_00001	Bin_1	db_bin_1	maxbin.009	metabat_igm.7		C_albicans-contigs	INFANT-GUT-ASSEMBLY-bin_14	INFANT-GUT-ASSEMBLY-bin_14	Cluster.12
Day17a_QCcontig2735_split_00001	Bin_1	db_bin_1	maxbin.009	metabat_igm.7		C_albicans-contigs	INFANT-GUT-ASSEMBLY-bin_14	INFANT-GUT-ASSEMBLY-bin_14	Cluster.12
Day17a_QCcontig2736_split_00001	Bin_1	db_bin_1	maxbin.009	metabat_igm.7	Candida_albcans	C_albicans-contigs	INFANT-GUT-ASSEMBLY-bin_14	INFANT-GUT-ASSEMBLY-bin_14	Cluster.12
Day17a_QCcontig2743_split_00001	Bin_2	db_bin_1	maxbin.009	metabat_igm.7		C_albicans-contigs	INFANT-GUT-ASSEMBLY-bin_14	INFANT-GUT-ASSEMBLY-bin_14	Cluster.8
Day17a_QCcontig2744_split_00001	Bin_2	db_bin_1	maxbin.009	metabat_igm.7		C_albicans-contigs	INFANT-GUT-ASSEMBLY-bin_14	INFANT-GUT-ASSEMBLY-bin_14	Cluster.4
Day17a_QCcontig2745_split_00001	Bin_1	db_bin_1	maxbin.009	metabat_igm.7		C_albicans-contigs	INFANT-GUT-ASSEMBLY-bin_20	INFANT-GUT-ASSEMBLY-bin_20	Cluster.12
Day17a_QCcontig2747_split_00001	Bin_1	db_bin_1	maxbin.009	metabat_igm.7	Candida_albcans	C_albicans-contigs	INFANT-GUT-ASSEMBLY-bin_20	INFANT-GUT-ASSEMBLY-bin_20	Cluster.12
Day17a_QCcontig2748_split_00001	Bin_1	db_bin_1	maxbin.009	metabat_igm.8		C_albicans-contigs	INFANT-GUT-ASSEMBLY-bin_20	INFANT-GUT-ASSEMBLY-bin_20	Cluster.12
Day17a_QCcontig2751_split_00001	Bin_1	db_bin_1	maxbin.009	metabat_igm.7		C_albicans-contigs	INFANT-GUT-ASSEMBLY-bin_14	INFANT-GUT-ASSEMBLY-bin_14	Cluster.12
Day17a_QCcontig2753_split_00001	Bin_1	db_bin_1	maxbin.009	metabat_igm.7		C_albicans-contigs	INFANT-GUT-ASSEMBLY-bin_20	INFANT-GUT-ASSEMBLY-bin_20	Cluster.12
Day17a_QCcontig2755_split_00001	Bin_1	db_bin_1	maxbin.009	metabat_igm.7		C_albicans-contigs	INFANT-GUT-ASSEMBLY-bin_14	INFANT-GUT-ASSEMBLY-bin_14	Cluster.12
Day17a_QCcontig2758_split_00001	Bin_2	db_bin_1	maxbin.009	metabat_igm.7		C_albicans-contigs	INFANT-GUT-ASSEMBLY-bin_14	INFANT-GUT-ASSEMBLY-bin_14	Cluster.12
Day17a_QCcontig2759_split_00001	Bin_1	db_bin_1	maxbin.009	metabat_igm.8	Candida_albcans	C_albicans-contigs	INFANT-GUT-ASSEMBLY-bin_20	INFANT-GUT-ASSEMBLY-bin_20	Cluster.12
Day17a_QCcontig2760_split_00001	Bin_24	db_bin_1	maxbin.009	metabat_igm.7		C_albicans-contigs	INFANT-GUT-ASSEMBLY-bin_14	INFANT-GUT-ASSEMBLY-bin_14	Cluster.16
Day17a_QCcontig2764_split_00001	Bin_1	db_bin_1	maxbin.009	metabat_igm.7	Candida_albcans	C_albicans-contigs	INFANT-GUT-ASSEMBLY-bin_14	INFANT-GUT-ASSEMBLY-bin_14	Cluster.12
Day17a_QCcontig2767_split_00001	Bin_1	db_bin_1	maxbin.009	metabat_igm.8	Candida_albcans	C_albicans-contigs	INFANT-GUT-ASSEMBLY-bin_14	INFANT-GUT-ASSEMBLY-bin_14	Cluster.12
Day17a_QCcontig2769_split_00001	Bin_1	db_bin_1	maxbin.009	metabat_igm.7		C_albicans-contigs	INFANT-GUT-ASSEMBLY-bin_14	INFANT-GUT-ASSEMBLY-bin_14	Cluster.12
Day17a_QCcontig2770_split_00001	Bin_2	db_bin_1	maxbin.009	metabat_igm.7		C_albicans-contigs	INFANT-GUT-ASSEMBLY-bin_14	INFANT-GUT-ASSEMBLY-bin_14	Cluster.12
Day17a_QCcontig2775_split_00001	Bin_1	db_bin_1	maxbin.009	metabat_igm.7	Candida_albcans	C_albicans-contigs	INFANT-GUT-ASSEMBLY-bin_20	INFANT-GUT-ASSEMBLY-bin_20	Cluster.12
Day17a_QCcontig2779_split_00001	Bin_1	db_bin_1	maxbin.009	metabat_igm.7	Candida_albcans	C_albicans-contigs	INFANT-GUT-ASSEMBLY-bin_14	INFANT-GUT-ASSEMBLY-bin_14	Cluster.12
Day17a_QCcontig2784_split_00001	Bin_1	db_unbinned	maxbin.009	metabat_igm.unbinned		C_albicans-contigs	INFANT-GUT-ASSEMBLY-bin_20	INFANT-GUT-ASSEMBLY-bin_20	Cluster.12
Day17a_QCcontig2785_split_00001	Bin_2	db_bin_1	maxbin.009	metabat_igm.7	Candida_albcans	C_albicans-contigs	INFANT-GUT-ASSEMBLY-bin_14	INFANT-GUT-ASSEMBLY-bin_14	Cluster.12
Day17a_QCcontig2786_split_00001	Bin_1	db_bin_1	maxbin.009	metabat_igm.7		C_albicans-contigs	INFANT-GUT-ASSEMBLY-bin_14	INFANT-GUT-ASSEMBLY-bin_14	Cluster.12
Day17a_QCcontig2787_split_00001	Bin_2	db_bin_1	maxbin.009	metabat_igm.7	Candida_albcans	C_albicans-contigs	INFANT-GUT-ASSEMBLY-bin_14	INFANT-GUT-ASSEMBLY-bin_14	Cluster.12
Day17a_QCcontig2788_split_00001	Bin_2	db_bin_1	maxbin.009	metabat_igm.7		C_albicans-contigs	INFANT-GUT-ASSEMBLY-bin_14	INFANT-GUT-ASSEMBLY-bin_14	Cluster.12
Day17a_QCcontig2791_split_00001	Bin_1	db_bin_1	maxbin.009	metabat_igm.7		C_albicans-contigs	INFANT-GUT-ASSEMBLY-bin_14	INFANT-GUT-ASSEMBLY-bin_14	Cluster.4
Day17a_QCcontig2796_split_00001	Bin_1	db_bin_1	maxbin.009	metabat_igm.7	Candida_albcans	C_albicans-contigs	INFANT-GUT-ASSEMBLY-bin_14	INFANT-GUT-ASSEMBLY-bin_14	Cluster.12
Day17a_QCcontig2798_split_00001	Bin_1	db_bin_1	maxbin.009	metabat_igm.7	Candida_albcans	C_albicans-contigs	INFANT-GUT-ASSEMBLY-bin_14	INFANT-GUT-ASSEMBLY-bin_14	Cluster.12
Day17a_QCcontig2800_split_00001	Bin_1	db_bin_1	maxbin.009	metabat_igm.7		C_albicans-contigs	INFANT-GUT-ASSEMBLY-bin_14	INFANT-GUT-ASSEMBLY-bin_14	Cluster.12
Day17a_QCcontig2802_split_00001	Bin_2	db_bin_1	maxbin.009	metabat_igm.7		C_albicans-contigs	INFANT-GUT-ASSEMBLY-bin_14	INFANT-GUT-ASSEMBLY-bin_14	Cluster.12
Day17a_QCcontig2803_split_00001	Bin_1	db_bin_1	maxbin.009	metabat_igm.8		C_albicans-contigs	INFANT-GUT-ASSEMBLY-bin_20	INFANT-GUT-ASSEMBLY-bin_20	Cluster.12
Day17a_QCcontig2805_split_00001	Bin_2	db_bin_1	maxbin.009	metabat_igm.7		C_albicans-contigs	INFANT-GUT-ASSEMBLY-bin_14	INFANT-GUT-ASSEMBLY-bin_14	Cluster.12
Day17a_QCcontig2811_split_00001	Bin_1	db_unbinned	maxbin.009	metabat_igm.6		C_albicans-contigs	INFANT-GUT-ASSEMBLY-bin_20	INFANT-GUT-ASSEMBLY-bin_20	Cluster.12
Day17a_QCcontig2812_split_00001	Bin_1	db_bin_1	maxbin.009	metabat_igm.7	Candida_albcans	C_albicans-contigs	INFANT-GUT-ASSEMBLY-bin_14	INFANT-GUT-ASSEMBLY-bin_14	Cluster.12
Day17a_QCcontig2813_split_00001	Bin_1	db_bin_1	maxbin.009	metabat_igm.7	Candida_albcans	C_albicans-contigs	INFANT-GUT-ASSEMBLY-bin_14	INFANT-GUT-ASSEMBLY-bin_14	Cluster.12
Day17a_QCcontig2814_split_00001	Bin_1	db_bin_1	maxbin.009	metabat_igm.7		C_albicans-contigs	INFANT-GUT-ASSEMBLY-bin_14	INFANT-GUT-ASSEMBLY-bin_14	Cluster.12
Day17a_QCcontig2819_split_00001	Bin_1	db_bin_1	maxbin.009	metabat_igm.7	Candida_albcans	C_albicans-contigs	INFANT-GUT-ASSEMBLY-bin_14	INFANT-GUT-ASSEMBLY-bin_14	Cluster.12
Day17a_QCcontig2820_split_00001	Bin_2	db_bin_1	maxbin.009	metabat_igm.7	Candida_albcans	C_albicans-contigs	INFANT-GUT-ASSEMBLY-bin_14	INFANT-GUT-ASSEMBLY-bin_14	Cluster.8
Day17a_QCcontig2823_split_00001	Bin_2	db_bin_1	maxbin.009	metabat_igm.7		C_albicans-contigs	INFANT-GUT-ASSEMBLY-bin_14	INFANT-GUT-ASSEMBLY-bin_14	Cluster.12
Day17a_QCcontig2824_split_00001	Bin_1	db_bin_1	maxbin.009	metabat_igm.8	Candida_albcans	C_albicans-contigs	INFANT-GUT-ASSEMBLY-bin_14	INFANT-GUT-ASSEMBLY-bin_14	Cluster.12
Day17a_QCcontig2825_split_00001	Bin_2	db_bin_1	maxbin.009	metabat_igm.7	Candida_albcans	C_albicans-contigs	INFANT-GUT-ASSEMBLY-bin_14	INFANT-GUT-ASSEMBLY-bin_14	Cluster.12
Day17a_QCcontig2826_split_00001	Bin_1	db_bin_1	maxbin.009	metabat_igm.7	Candida_albcans	C_albicans-contigs	INFANT-GUT-ASSEMBLY-bin_14	INFANT-GUT-ASSEMBLY-bin_14	Cluster.12
Day17a_QCcontig2831_split_00001	Bin_2	db_bin_1	maxbin.009	metabat_igm.7		C_albicans-contigs	INFANT-GUT-ASSEMBLY-bin_14	INFANT-GUT-ASSEMBLY-bin_14	Cluster.4
Day17a_QCcontig2833_split_00001	Bin_2	db_bin_1	maxbin.009	metabat_igm.7	Candida_albcans	C_albicans-contigs	INFANT-GUT-ASSEMBLY-bin_14	INFANT-GUT-ASSEMBLY-bin_14	Cluster.12
Day17a_QCcontig2834_split_00001	Bin_1	db_bin_1	maxbin.009	metabat_igm.8		C_albicans-contigs	INFANT-GUT-ASSEMBLY-bin_14	INFANT-GUT-ASSEMBLY-bin_14	Cluster.12
Day17a_QCcontig2837_split_00001	Bin_2	db_bin_1	maxbin.009	metabat_igm.7	Candida_albcans	C_albicans-contigs	INFANT-GUT-ASSEMBLY-bin_14	INFANT-GUT-ASSEMBLY-bin_14	Cluster.12
Day17a_QCcontig2839_split_00001	Bin_1	db_bin_1	maxbin.009	metabat_igm.7		C_albicans-contigs	INFANT-GUT-ASSEMBLY-bin_20	INFANT-GUT-ASSEMBLY-bin_20	Cluster.12
Day17a_QCcontig2840_split_00001	Bin_2	db_bin_1	maxbin.009	metabat_igm.7		C_albicans-contigs	INFANT-GUT-ASSEMBLY-bin_14	INFANT-GUT-ASSEMBLY-bin_14	Cluster.12
Day17a_QCcontig2843_split_00001	Bin_1	db_bin_1	maxbin.009	metabat_igm.7		C_albicans-contigs	INFANT-GUT-ASSEMBLY-bin_14	INFANT-GUT-ASSEMBLY-bin_14	Cluster.12
Day17a_QCcontig2844_split_00001	Bin_1	db_bin_1	maxbin.009	metabat_igm.7		C_albicans-contigs	INFANT-GUT-ASSEMBLY-bin_20	INFANT-GUT-ASSEMBLY-bin_20	Cluster.12
Day17a_QCcontig2846_split_00001	Bin_2	db_bin_1	maxbin.009	metabat_igm.7	Candida_albcans	C_albicans-contigs	INFANT-GUT-ASSEMBLY-bin_14	INFANT-GUT-ASSEMBLY-bin_14	Cluster.4
Day17a_QCcontig2850_split_00001	Bin_1	db_bin_1	maxbin.009	metabat_igm.7		C_albicans-contigs	INFANT-GUT-ASSEMBLY-bin_14	INFANT-GUT-ASSEMBLY-bin_14	Cluster.12
Day17a_QCcontig2851_split_00001	Bin_1	db_bin_1	maxbin.009	metabat_igm.7		C_albicans-contigs	INFANT-GUT-ASSEMBLY-bin_20	INFANT-GUT-ASSEMBLY-bin_20	Cluster.12
Day17a_QCcontig2853_split_00001	Bin_2	db_bin_1	maxbin.009	metabat_igm.7	Candida_albcans	C_albicans-contigs	INFANT-GUT-ASSEMBLY-bin_14	INFANT-GUT-ASSEMBLY-bin_14	Cluster.12
Day17a_QCcontig2854_split_00001	Bin_2	db_bin_1	maxbin.009	metabat_igm.7		C_albicans-contigs	INFANT-GUT-ASSEMBLY-bin_14	INFANT-GUT-ASSEMBLY-bin_14	Cluster.12
Day17a_QCcontig2855_split_00001	Bin_1	db_bin_1	maxbin.009	metabat_igm.7		C_albicans-contigs	INFANT-GUT-ASSEMBLY-bin_14	INFANT-GUT-ASSEMBLY-bin_14	Cluster.12
Day17a_QCcontig2856_split_00001	Bin_1	db_bin_1	maxbin.009	metabat_igm.7		C_albicans-contigs	INFANT-GUT-ASSEMBLY-bin_14	INFANT-GUT-ASSEMBLY-bin_14	Cluster.12
Day17a_QCcontig2859_split_00001	Bin_1	db_bin_1	maxbin.009	metabat_igm.unbinned		C_albicans-contigs	INFANT-GUT-ASSEMBLY-bin_20	INFANT-GUT-ASSEMBLY-bin_20	Cluster.12
Day17a_QCcontig2860_split_00001	Bin_1	db_bin_1	maxbin.009	metabat_igm.7		C_albicans-contigs	INFANT-GUT-ASSEMBLY-bin_14	INFANT-GUT-ASSEMBLY-bin_14	Cluster.12
Day17a_QCcontig2861_split_00001	Bin_1	db_bin_1	maxbin.009	metabat_igm.7		C_albicans-contigs	INFANT-GUT-ASSEMBLY-bin_20	INFANT-GUT-ASSEMBLY-bin_20	Cluster.12
Day17a_QCcontig2863_split_00001	Bin_1	db_bin_1	maxbin.009	metabat_igm.7	Candida_albcans	C_albicans-contigs	INFANT-GUT-ASSEMBLY-bin_14	INFANT-GUT-ASSEMBLY-bin_14	Cluster.12
Day17a_QCcontig2866_split_00001	Bin_1	db_bin_1	maxbin.009	metabat_igm.7	Candida_albcans	C_albicans-contigs	INFANT-GUT-ASSEMBLY-bin_14	INFANT-GUT-ASSEMBLY-bin_14	Cluster.12
Day17a_QCcontig2867_split_00001	Bin_2	db_bin_1	maxbin.009	metabat_igm.7		C_albicans-contigs	INFANT-GUT-ASSEMBLY-bin_14	INFANT-GUT-ASSEMBLY-bin_14	Cluster.12
Day17a_QCcontig2868_split_00001	Bin_1	db_bin_1	maxbin.009	metabat_igm.7		C_albicans-contigs	INFANT-GUT-ASSEMBLY-bin_20	INFANT-GUT-ASSEMBLY-bin_20	Cluster.12
Day17a_QCcontig2871_split_00001	Bin_2	db_bin_1	maxbin.009	metabat_igm.7		C_albicans-contigs	INFANT-GUT-ASSEMBLY-bin_14	INFANT-GUT-ASSEMBLY-bin_14	Cluster.12
Day17a_QCcontig2872_split_00001	Bin_1	db_bin_1	maxbin.009	metabat_igm.7	Candida_albcans	C_albicans-contigs	INFANT-GUT-ASSEMBLY-bin_20	INFANT-GUT-ASSEMBLY-bin_20	Cluster.12
Day17a_QCcontig2875_split_00001	Bin_1	db_bin_1	maxbin.009	metabat_igm.7		C_albicans-contigs	INFANT-GUT-ASSEMBLY-bin_14	INFANT-GUT-ASSEMBLY-bin_14	Cluster.12
Day17a_QCcontig2876_split_00001	Bin_2	db_bin_1	maxbin.009	metabat_igm.7	Candida_albcans	C_albicans-contigs	INFANT-GUT-ASSEMBLY-bin_14	INFANT-GUT-ASSEMBLY-bin_14	Cluster.4
Day17a_QCcontig2877_split_00001	Bin_1	db_bin_1	maxbin.009	metabat_igm.7	Candida_albcans	C_albicans-contigs	INFANT-GUT-ASSEMBLY-bin_20	INFANT-GUT-ASSEMBLY-bin_20	Cluster.12
Day17a_QCcontig2882_split_00001	Bin_2	db_bin_1	maxbin.009	metabat_igm.7		C_albicans-contigs	INFANT-GUT-ASSEMBLY-bin_14	INFANT-GUT-ASSEMBLY-bin_14	Cluster.12
Day17a_QCcontig2884_split_00001	Bin_2	db_bin_1	maxbin.009	metabat_igm.7		C_albicans-contigs	INFANT-GUT-ASSEMBLY-bin_14	INFANT-GUT-ASSEMBLY-bin_14	Cluster.12
Day17a_QCcontig2886_split_00001	Bin_1	db_bin_1	maxbin.009	metabat_igm.7		C_albicans-contigs	INFANT-GUT-ASSEMBLY-bin_14	INFANT-GUT-ASSEMBLY-bin_14	Cluster.4
Day17a_QCcontig2889_split_00001	Bin_1	db_bin_1	maxbin.009	metabat_igm.7	Staphylococcus_epidermidis_strain_3	C_albicans-contigs	INFANT-GUT-ASSEMBLY-bin_14	INFANT-GUT-ASSEMBLY-bin_14	Cluster.12
Day17a_QCcontig2890_split_00001	Bin_1	db_bin_1	maxbin.009	metabat_igm.7		C_albicans-contigs	INFANT-GUT-ASSEMBLY-bin_20	INFANT-GUT-ASSEMBLY-bin_20	Cluster.4
Day17a_QCcontig2894_split_00001	Bin_2	db_bin_1	maxbin.009	metabat_igm.8	Candida_albcans	C_albicans-contigs	INFANT-GUT-ASSEMBLY-bin_14	INFANT-GUT-ASSEMBLY-bin_14	Cluster.16
Day17a_QCcontig2895_split_00001	Bin_2	db_bin_1	maxbin.009	metabat_igm.7	Candida_albcans	C_albicans-contigs	INFANT-GUT-ASSEMBLY-bin_14	INFANT-GUT-ASSEMBLY-bin_14	Cluster.12
Day17a_QCcontig2897_split_00001	Bin_1	db_bin_1	maxbin.009	metabat_igm.7		C_albicans-contigs	INFANT-GUT-ASSEMBLY-bin_14	INFANT-GUT-ASSEMBLY-bin_14	Cluster.12
Day17a_QCcontig2898_split_00001	Bin_1	db_bin_1	maxbin.009	metabat_igm.7		C_albicans-contigs	INFANT-GUT-ASSEMBLY-bin_14	INFANT-GUT-ASSEMBLY-bin_14	Cluster.12
Day17a_QCcontig2900_split_00001	Bin_2	db_bin_1	maxbin.009	metabat_igm.7	Candida_albcans	C_albicans-contigs	INFANT-GUT-ASSEMBLY-bin_14	INFANT-GUT-ASSEMBLY-bin_14	Cluster.12
Day17a_QCcontig2902_split_00001	Bin_2	db_bin_1	maxbin.009	metabat_igm.7		C_albicans-contigs	INFANT-GUT-ASSEMBLY-bin_14	INFANT-GUT-ASSEMBLY-bin_14	Cluster.4
Day17a_QCcontig2905_split_00001	Bin_1	db_bin_1	maxbin.009	metabat_igm.7		C_albicans-contigs	INFANT-GUT-ASSEMBLY-bin_14	INFANT-GUT-ASSEMBLY-bin_14	Cluster.12
Day17a_QCcontig2909_split_00001	Bin_2	db_bin_1	maxbin.009	metabat_igm.7		C_albicans-contigs	INFANT-GUT-ASSEMBLY-bin_14	INFANT-GUT-ASSEMBLY-bin_14	Cluster.12
Day17a_QCcontig2910_split_00001	Bin_1	db_bin_1	maxbin.009	metabat_igm.8		C_albicans-contigs	INFANT-GUT-ASSEMBLY-bin_20	INFANT-GUT-ASSEMBLY-bin_20	Cluster.12
Day17a_QCcontig2911_split_00001	Bin_2	db_bin_1	maxbin.009	metabat_igm.7		C_albicans-contigs	INFANT-GUT-ASSEMBLY-bin_14	INFANT-GUT-ASSEMBLY-bin_14	Cluster.12
Day17a_QCcontig2912_split_00001	Bin_1	db_bin_1	maxbin.009	metabat_igm.7	Candida_albcans	C_albicans-contigs	INFANT-GUT-ASSEMBLY-bin_20	INFANT-GUT-ASSEMBLY-bin_20	Cluster.12
Day17a_QCcontig2915_split_00001	Bin_2	db_bin_1	maxbin.009	metabat_igm.7		C_albicans-contigs	INFANT-GUT-ASSEMBLY-bin_14	INFANT-GUT-ASSEMBLY-bin_14	Cluster.12
Day17a_QCcontig2916_split_00001	Bin_2	db_bin_1	maxbin.009	metabat_igm.7		C_albicans-contigs	INFANT-GUT-ASSEMBLY-bin_14	INFANT-GUT-ASSEMBLY-bin_14	Cluster.4
Day17a_QCcontig2917_split_00001	Bin_2	db_bin_1	maxbin.009	metabat_igm.7	Candida_albcans	C_albicans-contigs	INFANT-GUT-ASSEMBLY-bin_14	INFANT-GUT-ASSEMBLY-bin_14	Cluster.12
Day17a_QCcontig2920_split_00001	Bin_2	db_bin_1	maxbin.009	metabat_igm.7		C_albicans-contigs	INFANT-GUT-ASSEMBLY-bin_14	INFANT-GUT-ASSEMBLY-bin_14	Cluster.4
Day17a_QCcontig2925_split_00001	Bin_1	db_bin_1	maxbin.009	metabat_igm.8		C_albicans-contigs	INFANT-GUT-ASSEMBLY-bin_20	INFANT-GUT-ASSEMBLY-bin_20	Cluster.12
Day17a_QCcontig2927_split_00001	Bin_1	db_bin_1	maxbin.009	metabat_igm.6		C_albicans-contigs	INFANT-GUT-ASSEMBLY-bin_20	INFANT-GUT-ASSEMBLY-bin_20	Cluster.12
Day17a_QCcontig2928_split_00001	Bin_2	db_bin_1	maxbin.009	metabat_igm.7		C_albicans-contigs	INFANT-GUT-ASSEMBLY-bin_20	INFANT-GUT-ASSEMBLY-bin_20	Cluster.12
Day17a_QCcontig2934_split_00001	Bin_1	db_bin_1	maxbin.009	metabat_igm.8	Candida_albcans	C_albicans-contigs	INFANT-GUT-ASSEMBLY-bin_14	INFANT-GUT-ASSEMBLY-bin_14	Cluster.16
Day17a_QCcontig2939_split_00001	Bin_1	db_bin_1	maxbin.009	metabat_igm.7	Candida_albcans	C_albicans-contigs	INFANT-GUT-ASSEMBLY-bin_20	INFANT-GUT-ASSEMBLY-bin_20	Cluster.12
Day17a_QCcontig2941_split_00001	Bin_1	db_bin_1	maxbin.009	metabat_igm.7	Candida_albcans	C_albicans-contigs	INFANT-GUT-ASSEMBLY-bin_20	INFANT-GUT-ASSEMBLY-bin_20	Cluster.12
Day17a_QCcontig2943_split_00001	Bin_1	db_unbinned	maxbin.009	metabat_igm.unbinned	Candida_albcans	C_albicans-contigs	INFANT-GUT-ASSEMBLY-bin_20	INFANT-GUT-ASSEMBLY-bin_20	Cluster.12
Day17a_QCcontig2944_split_00001	Bin_2	db_bin_1	maxbin.009	metabat_igm.7		C_albicans-contigs	INFANT-GUT-ASSEMBLY-bin_14	INFANT-GUT-ASSEMBLY-bin_14	Cluster.8
Day17a_QCcontig2947_split_00001	Bin_1	db_bin_1	maxbin.009	metabat_igm.7		C_albicans-contigs	INFANT-GUT-ASSEMBLY-bin_14	INFANT-GUT-ASSEMBLY-bin_14	Cluster.12
Day17a_QCcontig2948_split_00001	Bin_1	db_bin_1	maxbin.009	metabat_igm.8		C_albicans-contigs	INFANT-GUT-ASSEMBLY-bin_20	INFANT-GUT-ASSEMBLY-bin_20	Cluster.12
Day17a_QCcontig2950_split_00001	Bin_1	db_bin_1	maxbin.009	metabat_igm.7		C_albicans-contigs	INFANT-GUT-ASSEMBLY-bin_14	INFANT-GUT-ASSEMBLY-bin_14	Cluster.12
Day17a_QCcontig2952_split_00001	Bin_2	db_bin_1	maxbin.009	metabat_igm.7	Candida_albcans	C_albicans-contigs	INFANT-GUT-ASSEMBLY-bin_20	INFANT-GUT-ASSEMBLY-bin_20	Cluster.12
Day17a_QCcontig2958_split_00001	Bin_1	db_bin_1	maxbin.009	metabat_igm.8		C_albicans-contigs	INFANT-GUT-ASSEMBLY-bin_20	INFANT-GUT-ASSEMBLY-bin_20	Cluster.12
Day17a_QCcontig2962_split_00001	Bin_1	db_bin_1	maxbin.009	metabat_igm.8		C_albicans-contigs	INFANT-GUT-ASSEMBLY-bin_14	INFANT-GUT-ASSEMBLY-bin_14	Cluster.12
Day17a_QCcontig2966_split_00001	Bin_2	db_bin_1	maxbin.009	metabat_igm.7	Candida_albcans	C_albicans-contigs	INFANT-GUT-ASSEMBLY-bin_14	INFANT-GUT-ASSEMBLY-bin_14	Cluster.4
Day17a_QCcontig2967_split_00001	Bin_1	db_bin_1	maxbin.009	metabat_igm.7		C_albicans-contigs	INFANT-GUT-ASSEMBLY-bin_14	INFANT-GUT-ASSEMBLY-bin_14	Cluster.12
Day17a_QCcontig2968_split_00001	Bin_2	db_bin_1	maxbin.009	metabat_igm.7	Candida_albcans	C_albicans-contigs	INFANT-GUT-ASSEMBLY-bin_14	INFANT-GUT-ASSEMBLY-bin_14	Cluster.12
Day17a_QCcontig2970_split_00001	Bin_1	db_bin_1	maxbin.009	metabat_igm.8	Candida_albcans	C_albicans-contigs	INFANT-GUT-ASSEMBLY-bin_20	INFANT-GUT-ASSEMBLY-bin_20	Cluster.12
Day17a_QCcontig2971_split_00001	Bin_2	db_bin_1	maxbin.009	metabat_igm.7		C_albicans-contigs	INFANT-GUT-ASSEMBLY-bin_14	INFANT-GUT-ASSEMBLY-bin_14	Cluster.12
Day17a_QCcontig2975_split_00001	Bin_2	db_bin_1	maxbin.009	metabat_igm.7		C_albicans-contigs	INFANT-GUT-ASSEMBLY-bin_14	INFANT-GUT-ASSEMBLY-bin_14	Cluster.12
Day17a_QCcontig2978_split_00001	Bin_1	db_bin_1	maxbin.009	metabat_igm.7		C_albicans-contigs	INFANT-GUT-ASSEMBLY-bin_14	INFANT-GUT-ASSEMBLY-bin_14	Cluster.12
Day17a_QCcontig2980_split_00001	Bin_1	db_bin_1	maxbin.009	metabat_igm.7		C_albicans-contigs	INFANT-GUT-ASSEMBLY-bin_20	INFANT-GUT-ASSEMBLY-bin_20	Cluster.12
Day17a_QCcontig2986_split_00001	Bin_1	db_bin_1	maxbin.009	metabat_igm.7		C_albicans-contigs	INFANT-GUT-ASSEMBLY-bin_14	INFANT-GUT-ASSEMBLY-bin_14	Cluster.12
Day17a_QCcontig2990_split_00001	Bin_1	db_bin_1	maxbin.009	metabat_igm.8		C_albicans-contigs	INFANT-GUT-ASSEMBLY-bin_14	INFANT-GUT-ASSEMBLY-bin_14	Cluster.12
Day17a_QCcontig2991_split_00001	Bin_1	db_bin_1	maxbin.009	metabat_igm.8		C_albicans-contigs	INFANT-GUT-ASSEMBLY-bin_20	INFANT-GUT-ASSEMBLY-bin_20	Cluster.12
Day17a_QCcontig2995_split_00001	Bin_1	db_bin_1	maxbin.009	metabat_igm.7		C_albicans-contigs	INFANT-GUT-ASSEMBLY-bin_14	INFANT-GUT-ASSEMBLY-bin_14	Cluster.12
Day17a_QCcontig3002_split_00001	Bin_2	db_bin_1	maxbin.009	metabat_igm.7		C_albicans-contigs	INFANT-GUT-ASSEMBLY-bin_14	INFANT-GUT-ASSEMBLY-bin_14	Cluster.12
Day17a_QCcontig3003_split_00001	Bin_1	db_bin_1	maxbin.009	metabat_igm.7	Candida_albcans	C_albicans-contigs	INFANT-GUT-ASSEMBLY-bin_14	INFANT-GUT-ASSEMBLY-bin_14	Cluster.12
Day17a_QCcontig3004_split_00001	Bin_2	db_bin_1	maxbin.009	metabat_igm.7		C_albicans-contigs	INFANT-GUT-ASSEMBLY-bin_14	INFANT-GUT-ASSEMBLY-bin_14	Cluster.12
Day17a_QCcontig3005_split_00001	Bin_1	db_bin_1	maxbin.009	metabat_igm.7	Candida_albcans	C_albicans-contigs	INFANT-GUT-ASSEMBLY-bin_14	INFANT-GUT-ASSEMBLY-bin_14	Cluster.12
Day17a_QCcontig3007_split_00001	Bin_2	db_bin_1	maxbin.009	metabat_igm.7	Candida_albcans	C_albicans-contigs	INFANT-GUT-ASSEMBLY-bin_14	INFANT-GUT-ASSEMBLY-bin_14	Cluster.12
Day17a_QCcontig3008_split_00001	Bin_1	db_bin_1	maxbin.009	metabat_igm.7	Candida_albcans	C_albicans-contigs	INFANT-GUT-ASSEMBLY-bin_14	INFANT-GUT-ASSEMBLY-bin_14	Cluster.16
Day17a_QCcontig3009_split_00001	Bin_1	db_bin_1	maxbin.009	metabat_igm.7	Candida_albcans	C_albicans-contigs	INFANT-GUT-ASSEMBLY-bin_14	INFANT-GUT-ASSEMBLY-bin_14	Cluster.12
Day17a_QCcontig3010_split_00001	Bin_1	db_bin_1	maxbin.009	metabat_igm.7		C_albicans-contigs	INFANT-GUT-ASSEMBLY-bin_14	INFANT-GUT-ASSEMBLY-bin_14	Cluster.12
Day17a_QCcontig3011_split_00001	Bin_2	db_bin_1	maxbin.009	metabat_igm.7		C_albicans-contigs	INFANT-GUT-ASSEMBLY-bin_14	INFANT-GUT-ASSEMBLY-bin_14	Cluster.12
Day17a_QCcontig3012_split_00001	Bin_2	db_bin_1	maxbin.009	metabat_igm.7	Candida_albcans	C_albicans-contigs	INFANT-GUT-ASSEMBLY-bin_14	INFANT-GUT-ASSEMBLY-bin_14	Cluster.8
Day17a_QCcontig3015_split_00001	Bin_1	db_bin_1	maxbin.009	metabat_igm.8	Candida_albcans	C_albicans-contigs	INFANT-GUT-ASSEMBLY-bin_20	INFANT-GUT-ASSEMBLY-bin_20	Cluster.12
Day17a_QCcontig3016_split_00001	Bin_1	db_bin_1	maxbin.009	metabat_igm.7	Candida_albcans	C_albicans-contigs	INFANT-GUT-ASSEMBLY-bin_14	INFANT-GUT-ASSEMBLY-bin_14	Cluster.12
Day17a_QCcontig3019_split_00001	Bin_1	db_bin_1	maxbin.009	metabat_igm.8		C_albicans-contigs	INFANT-GUT-ASSEMBLY-bin_14	INFANT-GUT-ASSEMBLY-bin_14	Cluster.12
Day17a_QCcontig3020_split_00001	Bin_1	db_bin_1	maxbin.009	metabat_igm.7	Candida_albcans	C_albicans-contigs	INFANT-GUT-ASSEMBLY-bin_14	INFANT-GUT-ASSEMBLY-bin_14	Cluster.12
Day17a_QCcontig3021_split_00001	Bin_1	db_bin_1	maxbin.009	metabat_igm.unbinned		C_albicans-contigs	INFANT-GUT-ASSEMBLY-bin_14	INFANT-GUT-ASSEMBLY-bin_14	Cluster.12
Day17a_QCcontig3022_split_00001	Bin_2	db_bin_1	maxbin.009	metabat_igm.7		C_albicans-contigs	INFANT-GUT-ASSEMBLY-bin_14	INFANT-GUT-ASSEMBLY-bin_14	Cluster.12
Day17a_QCcontig3024_split_00001	Bin_1	db_bin_1	maxbin.009	metabat_igm.6		C_albicans-contigs	INFANT-GUT-ASSEMBLY-bin_20	INFANT-GUT-ASSEMBLY-bin_20	Cluster.3
Day17a_QCcontig3025_split_00001	Bin_2	db_bin_1	maxbin.009	metabat_igm.7	Candida_albcans	C_albicans-contigs	INFANT-GUT-ASSEMBLY-bin_14	INFANT-GUT-ASSEMBLY-bin_14	Cluster.12
Day17a_QCcontig3027_split_00001	Bin_2	db_bin_1	maxbin.009	metabat_igm.7	Candida_albcans	C_albicans-contigs	INFANT-GUT-ASSEMBLY-bin_14	INFANT-GUT-ASSEMBLY-bin_14	Cluster.12
Day17a_QCcontig3028_split_00001	Bin_1	db_bin_1	maxbin.009	metabat_igm.7		C_albicans-contigs	INFANT-GUT-ASSEMBLY-bin_20	INFANT-GUT-ASSEMBLY-bin_20	Cluster.12
Day17a_QCcontig3030_split_00001	Bin_1	db_bin_1	maxbin.009	metabat_igm.7		C_albicans-contigs	INFANT-GUT-ASSEMBLY-bin_20	INFANT-GUT-ASSEMBLY-bin_20	Cluster.12
Day17a_QCcontig3031_split_00001	Bin_2	db_bin_1	maxbin.009	metabat_igm.7	Candida_albcans	C_albicans-contigs	INFANT-GUT-ASSEMBLY-bin_14	INFANT-GUT-ASSEMBLY-bin_14	Cluster.12
Day17a_QCcontig3032_split_00001	Bin_1	db_bin_1	maxbin.009	metabat_igm.7		C_albicans-contigs	INFANT-GUT-ASSEMBLY-bin_20	INFANT-GUT-ASSEMBLY-bin_20	Cluster.12
Day17a_QCcontig3035_split_00001	Bin_1	db_bin_1	maxbin.009	metabat_igm.7		C_albicans-contigs	INFANT-GUT-ASSEMBLY-bin_14	INFANT-GUT-ASSEMBLY-bin_14	Cluster.12
Day17a_QCcontig3036_split_00001	Bin_1	db_bin_1	maxbin.009	metabat_igm.7	Candida_albcans	C_albicans-contigs	INFANT-GUT-ASSEMBLY-bin_14	INFANT-GUT-ASSEMBLY-bin_14	Cluster.4
Day17a_QCcontig3038_split_00001	Bin_1	db_unbinned	maxbin.008	metabat_igm.unbinned	Candida_albcans	C_albicans-contigs	INFANT-GUT-ASSEMBLY-bin_21	INFANT-GUT-ASSEMBLY-bin_21-refined_0	Cluster.12
Day17a_QCcontig3039_split_00001	Bin_1	db_bin_1	maxbin.009	metabat_igm.7	Candida_albcans	C_albicans-contigs	INFANT-GUT-ASSEMBLY-bin_14	INFANT-GUT-ASSEMBLY-bin_14	Cluster.12
Day17a_QCcontig3040_split_00001	Bin_1	db_bin_1	maxbin.009	metabat_igm.6	Candida_albcans	C_albicans-contigs	INFANT-GUT-ASSEMBLY-bin_20	INFANT-GUT-ASSEMBLY-bin_20	Cluster.12
Day17a_QCcontig3042_split_00001	Bin_1	db_bin_1	maxbin.009	metabat_igm.7	Candida_albcans	C_albicans-contigs	INFANT-GUT-ASSEMBLY-bin_14	INFANT-GUT-ASSEMBLY-bin_14	Cluster.12
Day17a_QCcontig3046_split_00001	Bin_1	db_unbinned	maxbin.009	metabat_igm.6	Candida_albcans	C_albicans-contigs	INFANT-GUT-ASSEMBLY-bin_20	INFANT-GUT-ASSEMBLY-bin_20	Cluster.12
Day17a_QCcontig3049_split_00001	Bin_1	db_unbinned	maxbin.009	metabat_igm.unbinned		C_albicans-contigs	INFANT-GUT-ASSEMBLY-bin_18	INFANT-GUT-ASSEMBLY-bin_18-refined_0	Cluster.12
Day17a_QCcontig3050_split_00001	Bin_1	db_bin_1	maxbin.009	metabat_igm.unbinned		C_albicans-contigs	INFANT-GUT-ASSEMBLY-bin_20	INFANT-GUT-ASSEMBLY-bin_20	Cluster.12
Day17a_QCcontig3051_split_00001	Bin_2	db_bin_1	maxbin.009	metabat_igm.7		C_albicans-contigs	INFANT-GUT-ASSEMBLY-bin_14	INFANT-GUT-ASSEMBLY-bin_14	Cluster.12
Day17a_QCcontig3052_split_00001	Bin_1	db_bin_1	maxbin.009	metabat_igm.7	Candida_albcans	C_albicans-contigs	INFANT-GUT-ASSEMBLY-bin_20	INFANT-GUT-ASSEMBLY-bin_20	Cluster.12
Day17a_QCcontig3053_split_00001	Bin_2	db_bin_1	maxbin.009	metabat_igm.7	Candida_albcans	C_albicans-contigs	INFANT-GUT-ASSEMBLY-bin_14	INFANT-GUT-ASSEMBLY-bin_14	Cluster.12
Day17a_QCcontig3054_split_00001	Bin_1	db_unbinned	maxbin.008	metabat_igm.unbinned		C_albicans-contigs	INFANT-GUT-ASSEMBLY-bin_21	INFANT-GUT-ASSEMBLY-bin_21-refined_0	Cluster.5
Day17a_QCcontig3055_split_00001	Bin_2	db_bin_1	maxbin.009	metabat_igm.7		C_albicans-contigs	INFANT-GUT-ASSEMBLY-bin_14	INFANT-GUT-ASSEMBLY-bin_14	Cluster.12
Day17a_QCcontig3058_split_00001	Bin_1	db_bin_1	maxbin.009	metabat_igm.7	Candida_albcans	C_albicans-contigs	INFANT-GUT-ASSEMBLY-bin_14	INFANT-GUT-ASSEMBLY-bin_14	Cluster.12
Day17a_QCcontig3061_split_00001	Bin_1	db_bin_1	maxbin.008	metabat_igm.8	Candida_albcans	C_albicans-contigs	INFANT-GUT-ASSEMBLY-bin_20	INFANT-GUT-ASSEMBLY-bin_20	Cluster.12
Day17a_QCcontig3064_split_00001	Bin_1	db_bin_1	maxbin.009	metabat_igm.unbinned		C_albicans-contigs	INFANT-GUT-ASSEMBLY-bin_20	INFANT-GUT-ASSEMBLY-bin_20	Cluster.12
Day17a_QCcontig3066_split_00001	Bin_1	db_bin_1	maxbin.009	metabat_igm.7	Candida_albcans	C_albicans-contigs	INFANT-GUT-ASSEMBLY-bin_20	INFANT-GUT-ASSEMBLY-bin_20	Cluster.12
Day17a_QCcontig3069_split_00001	Bin_2	db_bin_1	maxbin.009	metabat_igm.7		C_albicans-contigs	INFANT-GUT-ASSEMBLY-bin_14	INFANT-GUT-ASSEMBLY-bin_14	Cluster.12
Day17a_QCcontig3071_split_00001	Bin_1	db_bin_1	maxbin.009	metabat_igm.7	Candida_albcans	C_albicans-contigs	INFANT-GUT-ASSEMBLY-bin_20	INFANT-GUT-ASSEMBLY-bin_20	Cluster.12
Day17a_QCcontig3072_split_00001	Bin_1	db_bin_1	maxbin.009	metabat_igm.7	Candida_albcans	C_albicans-contigs	INFANT-GUT-ASSEMBLY-bin_20	INFANT-GUT-ASSEMBLY-bin_20	Cluster.12
Day17a_QCcontig3073_split_00001	Bin_1	db_unbinned	maxbin.009	metabat_igm.8	Candida_albcans	C_albicans-contigs	INFANT-GUT-ASSEMBLY-bin_20	INFANT-GUT-ASSEMBLY-bin_20	Cluster.12
Day17a_QCcontig3074_split_00001	Bin_2	db_bin_1	maxbin.009	metabat_igm.7	Candida_albcans	C_albicans-contigs	INFANT-GUT-ASSEMBLY-bin_14	INFANT-GUT-ASSEMBLY-bin_14	Cluster.4
Day17a_QCcontig3076_split_00001	Bin_1	db_bin_1	maxbin.009	metabat_igm.7		C_albicans-contigs	INFANT-GUT-ASSEMBLY-bin_14	INFANT-GUT-ASSEMBLY-bin_14	Cluster.12
Day17a_QCcontig3077_split_00001	Bin_1	db_bin_1	maxbin.009	metabat_igm.6		C_albicans-contigs	INFANT-GUT-ASSEMBLY-bin_20	INFANT-GUT-ASSEMBLY-bin_20	Cluster.12
Day17a_QCcontig3078_split_00001	Bin_1	db_bin_1	maxbin.009	metabat_igm.7	Candida_albcans	C_albicans-contigs	INFANT-GUT-ASSEMBLY-bin_14	INFANT-GUT-ASSEMBLY-bin_14	Cluster.12
Day17a_QCcontig3089_split_00001	Bin_1	db_bin_1	maxbin.009	metabat_igm.7		C_albicans-contigs	INFANT-GUT-ASSEMBLY-bin_14	INFANT-GUT-ASSEMBLY-bin_14	Cluster.12
Day17a_QCcontig3092_split_00001	Bin_2	db_bin_1	maxbin.009	metabat_igm.7		C_albicans-contigs	INFANT-GUT-ASSEMBLY-bin_14	INFANT-GUT-ASSEMBLY-bin_14	Cluster.12
Day17a_QCcontig3095_split_00001	Bin_1	db_bin_1	maxbin.009	metabat_igm.7	Candida_albcans	C_albicans-contigs	INFANT-GUT-ASSEMBLY-bin_14	INFANT-GUT-ASSEMBLY-bin_14	Cluster.12
Day17a_QCcontig3099_split_00001	Bin_2	db_bin_1	maxbin.009	metabat_igm.7		C_albicans-contigs	INFANT-GUT-ASSEMBLY-bin_14	INFANT-GUT-ASSEMBLY-bin_14	Cluster.12
Day17a_QCcontig3101_split_00001	Bin_1	db_bin_1	maxbin.009	metabat_igm.7	Candida_albcans	C_albicans-contigs	INFANT-GUT-ASSEMBLY-bin_20	INFANT-GUT-ASSEMBLY-bin_20	Cluster.12
Day17a_QCcontig3102_split_00001	Bin_1	db_bin_1	maxbin.009	metabat_igm.7	Candida_albcans	C_albicans-contigs	INFANT-GUT-ASSEMBLY-bin_20	INFANT-GUT-ASSEMBLY-bin_20	Cluster.12
Day17a_QCcontig3103_split_00001	Bin_1	db_bin_1	maxbin.009	metabat_igm.6		C_albicans-contigs	INFANT-GUT-ASSEMBLY-bin_20	INFANT-GUT-ASSEMBLY-bin_20	Cluster.12
Day17a_QCcontig3104_split_00001	Bin_1	db_bin_1	maxbin.009	metabat_igm.8		C_albicans-contigs	INFANT-GUT-ASSEMBLY-bin_14	INFANT-GUT-ASSEMBLY-bin_14	Cluster.12
Day17a_QCcontig3106_split_00001	Bin_1	db_bin_1	maxbin.009	metabat_igm.7	Candida_albcans	C_albicans-contigs	INFANT-GUT-ASSEMBLY-bin_20	INFANT-GUT-ASSEMBLY-bin_20	Cluster.12
Day17a_QCcontig3107_split_00001	Bin_1	db_bin_1	maxbin.009	metabat_igm.7		C_albicans-contigs	INFANT-GUT-ASSEMBLY-bin_14	INFANT-GUT-ASSEMBLY-bin_14	Cluster.12
Day17a_QCcontig3108_split_00001	Bin_1	db_bin_1	maxbin.009	metabat_igm.7		C_albicans-contigs	INFANT-GUT-ASSEMBLY-bin_14	INFANT-GUT-ASSEMBLY-bin_14	Cluster.12
Day17a_QCcontig3109_split_00001	Bin_1	db_unbinned	maxbin.009	metabat_igm.6	Candida_albcans	C_albicans-contigs	INFANT-GUT-ASSEMBLY-bin_20	INFANT-GUT-ASSEMBLY-bin_20	Cluster.12
Day17a_QCcontig3114_split_00001	Bin_2	db_bin_1	maxbin.009	metabat_igm.7		C_albicans-contigs	INFANT-GUT-ASSEMBLY-bin_14	INFANT-GUT-ASSEMBLY-bin_14	Cluster.12
Day17a_QCcontig3118_split_00001	Bin_1	db_bin_1	maxbin.009	metabat_igm.7	Candida_albcans	C_albicans-contigs	INFANT-GUT-ASSEMBLY-bin_20	INFANT-GUT-ASSEMBLY-bin_20	Cluster.12
Day17a_QCcontig3119_split_00001	Bin_1	db_bin_1	maxbin.009	metabat_igm.7	Candida_albcans	C_albicans-contigs	INFANT-GUT-ASSEMBLY-bin_20	INFANT-GUT-ASSEMBLY-bin_20	Cluster.12
Day17a_QCcontig3121_split_00001	Bin_1	db_bin_1	maxbin.009	metabat_igm.7	Candida_albcans	C_albicans-contigs	INFANT-GUT-ASSEMBLY-bin_14	INFANT-GUT-ASSEMBLY-bin_14	Cluster.12
Day17a_QCcontig3124_split_00001	Bin_1	db_bin_1	maxbin.009	metabat_igm.7	Candida_albcans	C_albicans-contigs	INFANT-GUT-ASSEMBLY-bin_20	INFANT-GUT-ASSEMBLY-bin_20	Cluster.12
Day17a_QCcontig3125_split_00001	Bin_1	db_bin_1	maxbin.009	metabat_igm.8		C_albicans-contigs	INFANT-GUT-ASSEMBLY-bin_14	INFANT-GUT-ASSEMBLY-bin_14	Cluster.12
Day17a_QCcontig3126_split_00001	Bin_1	db_bin_1	maxbin.009	metabat_igm.8	Candida_albcans	C_albicans-contigs	INFANT-GUT-ASSEMBLY-bin_14	INFANT-GUT-ASSEMBLY-bin_14	Cluster.12
Day17a_QCcontig3127_split_00001	Bin_1	db_bin_47	maxbin.008	metabat_igm.unbinned	Candida_albcans	C_albicans-contigs	INFANT-GUT-ASSEMBLY-bin_20	INFANT-GUT-ASSEMBLY-bin_20	Cluster.12
Day17a_QCcontig3128_split_00001	Bin_2	db_bin_1	maxbin.009	metabat_igm.7		C_albicans-contigs	INFANT-GUT-ASSEMBLY-bin_14	INFANT-GUT-ASSEMBLY-bin_14	Cluster.4
Day17a_QCcontig3130_split_00001	Bin_1	db_bin_7	maxbin.009	metabat_igm.unbinned		C_albicans-contigs	INFANT-GUT-ASSEMBLY-bin_20	INFANT-GUT-ASSEMBLY-bin_20	Cluster.12
Day17a_QCcontig3131_split_00001	Bin_2	db_bin_1	maxbin.009	metabat_igm.7	Candida_albcans	C_albicans-contigs	INFANT-GUT-ASSEMBLY-bin_14	INFANT-GUT-ASSEMBLY-bin_14	Cluster.12
Day17a_QCcontig3138_split_00001	Bin_1	db_bin_1	maxbin.009	metabat_igm.7	Candida_albcans	C_albicans-contigs	INFANT-GUT-ASSEMBLY-bin_14	INFANT-GUT-ASSEMBLY-bin_14	Cluster.12
Day17a_QCcontig3140_split_00001	Bin_24	db_bin_1	maxbin.009	metabat_igm.unbinned	Candida_albcans	C_albicans-contigs	INFANT-GUT-ASSEMBLY-bin_14	INFANT-GUT-ASSEMBLY-bin_14	Cluster.12
Day17a_QCcontig3141_split_00001	Bin_24	db_bin_1	maxbin.009	metabat_igm.7		C_albicans-contigs	INFANT-GUT-ASSEMBLY-bin_14	INFANT-GUT-ASSEMBLY-bin_14	Cluster.12
Day17a_QCcontig3142_split_00001	Bin_1	db_bin_1	maxbin.009	metabat_igm.7		C_albicans-contigs	INFANT-GUT-ASSEMBLY-bin_14	INFANT-GUT-ASSEMBLY-bin_14	Cluster.12
Day17a_QCcontig3143_split_00001	Bin_1	db_bin_1	maxbin.009	metabat_igm.8		C_albicans-contigs	INFANT-GUT-ASSEMBLY-bin_20	INFANT-GUT-ASSEMBLY-bin_20	Cluster.12
Day17a_QCcontig3144_split_00001	Bin_1	db_bin_1	maxbin.009	metabat_igm.7	Candida_albcans	C_albicans-contigs	INFANT-GUT-ASSEMBLY-bin_20	INFANT-GUT-ASSEMBLY-bin_20	Cluster.12
Day17a_QCcontig3145_split_00001	Bin_1	db_bin_1	maxbin.009	metabat_igm.6		C_albicans-contigs	INFANT-GUT-ASSEMBLY-bin_20	INFANT-GUT-ASSEMBLY-bin_20	Cluster.12
Day17a_QCcontig3147_split_00001	Bin_1	db_bin_1	maxbin.009	metabat_igm.7		C_albicans-contigs	INFANT-GUT-ASSEMBLY-bin_14	INFANT-GUT-ASSEMBLY-bin_14	Cluster.4
Day17a_QCcontig3148_split_00001	Bin_1	db_bin_1	maxbin.009	metabat_igm.7	Candida_albcans	C_albicans-contigs	INFANT-GUT-ASSEMBLY-bin_14	INFANT-GUT-ASSEMBLY-bin_14	Cluster.8
Day17a_QCcontig3149_split_00001	Bin_1	db_bin_1	maxbin.009	metabat_igm.7	Candida_albcans	C_albicans-contigs	INFANT-GUT-ASSEMBLY-bin_14	INFANT-GUT-ASSEMBLY-bin_14	Cluster.12
Day17a_QCcontig3150_split_00001	Bin_1	db_bin_1	maxbin.009	metabat_igm.7		C_albicans-contigs	INFANT-GUT-ASSEMBLY-bin_14	INFANT-GUT-ASSEMBLY-bin_14	Cluster.12
Day17a_QCcontig3151_split_00001	Bin_1	db_bin_1	maxbin.009	metabat_igm.8	Candida_albcans	C_albicans-contigs	INFANT-GUT-ASSEMBLY-bin_20	INFANT-GUT-ASSEMBLY-bin_20	Cluster.12
Day17a_QCcontig3155_split_00001	Bin_1	db_bin_1	maxbin.009	metabat_igm.7		C_albicans-contigs	INFANT-GUT-ASSEMBLY-bin_14	INFANT-GUT-ASSEMBLY-bin_14	Cluster.12
Day17a_QCcontig3157_split_00001	Bin_1	db_bin_1	maxbin.009	metabat_igm.6		C_albicans-contigs	INFANT-GUT-ASSEMBLY-bin_20	INFANT-GUT-ASSEMBLY-bin_20	Cluster.12
Day17a_QCcontig3158_split_00001	Bin_2	db_bin_1	maxbin.009	metabat_igm.7	Candida_albcans	C_albicans-contigs	INFANT-GUT-ASSEMBLY-bin_14	INFANT-GUT-ASSEMBLY-bin_14	Cluster.8
Day17a_QCcontig3160_split_00001	Bin_1	db_bin_1	maxbin.009	metabat_igm.7		C_albicans-contigs	INFANT-GUT-ASSEMBLY-bin_14	INFANT-GUT-ASSEMBLY-bin_14	Cluster.12
Day17a_QCcontig3161_split_00001	Bin_1	db_bin_1	maxbin.009	metabat_igm.7		C_albicans-contigs	INFANT-GUT-ASSEMBLY-bin_14	INFANT-GUT-ASSEMBLY-bin_14	Cluster.12
Day17a_QCcontig3167_split_00001	Bin_1	db_bin_1	maxbin.009	metabat_igm.7	Candida_albcans	C_albicans-contigs	INFANT-GUT-ASSEMBLY-bin_20	INFANT-GUT-ASSEMBLY-bin_20	Cluster.12
Day17a_QCcontig3168_split_00001	Bin_1	db_bin_1	maxbin.009	metabat_igm.8		C_albicans-contigs	INFANT-GUT-ASSEMBLY-bin_14	INFANT-GUT-ASSEMBLY-bin_14	Cluster.12
Day17a_QCcontig3169_split_00001	Bin_1	db_bin_1	maxbin.009	metabat_igm.7	Candida_albcans	C_albicans-contigs	INFANT-GUT-ASSEMBLY-bin_14	INFANT-GUT-ASSEMBLY-bin_14	Cluster.12
Day17a_QCcontig3170_split_00001	Bin_1	db_bin_1	maxbin.009	metabat_igm.7		C_albicans-contigs	INFANT-GUT-ASSEMBLY-bin_14	INFANT-GUT-ASSEMBLY-bin_14	Cluster.12
Day17a_QCcontig3171_split_00001	Bin_1	db_bin_1	maxbin.009	metabat_igm.7		C_albicans-contigs	INFANT-GUT-ASSEMBLY-bin_14	INFANT-GUT-ASSEMBLY-bin_14	Cluster.12
Day17a_QCcontig3173_split_00001	Bin_2	db_bin_1	maxbin.009	metabat_igm.7		C_albicans-contigs	INFANT-GUT-ASSEMBLY-bin_14	INFANT-GUT-ASSEMBLY-bin_14	Cluster.12
Day17a_QCcontig3177_split_00001	Bin_1	db_bin_1	maxbin.009	metabat_igm.7	Candida_albcans	C_albicans-contigs	INFANT-GUT-ASSEMBLY-bin_20	INFANT-GUT-ASSEMBLY-bin_20	Cluster.12
Day17a_QCcontig3179_split_00001	Bin_1	db_bin_1	maxbin.009	metabat_igm.7		C_albicans-contigs	INFANT-GUT-ASSEMBLY-bin_14	INFANT-GUT-ASSEMBLY-bin_14	Cluster.12
Day17a_QCcontig3180_split_00001	Bin_1	db_bin_1	maxbin.009	metabat_igm.unbinned	Candida_albcans	C_albicans-contigs	INFANT-GUT-ASSEMBLY-bin_20	INFANT-GUT-ASSEMBLY-bin_20	Cluster.12
Day17a_QCcontig3181_split_00001	Bin_2	db_bin_1	maxbin.009	metabat_igm.7	Candida_albcans	C_albicans-contigs	INFANT-GUT-ASSEMBLY-bin_14	INFANT-GUT-ASSEMBLY-bin_14	Cluster.12
Day17a_QCcontig3182_split_00001	Bin_1	db_bin_1	maxbin.009	metabat_igm.7		C_albicans-contigs	INFANT-GUT-ASSEMBLY-bin_14	INFANT-GUT-ASSEMBLY-bin_14	Cluster.4
Day17a_QCcontig3183_split_00001	Bin_2	db_bin_1	maxbin.009	metabat_igm.8		C_albicans-contigs	INFANT-GUT-ASSEMBLY-bin_14	INFANT-GUT-ASSEMBLY-bin_14	Cluster.16
Day17a_QCcontig3184_split_00001	Bin_1	db_bin_1	maxbin.009	metabat_igm.8	Candida_albcans	C_albicans-contigs	INFANT-GUT-ASSEMBLY-bin_14	INFANT-GUT-ASSEMBLY-bin_14	Cluster.12
Day17a_QCcontig3186_split_00001	Bin_1	db_bin_1	maxbin.009	metabat_igm.7	Candida_albcans	C_albicans-contigs	INFANT-GUT-ASSEMBLY-bin_14	INFANT-GUT-ASSEMBLY-bin_14	Cluster.12
Day17a_QCcontig3187_split_00001	Bin_1	db_bin_1	maxbin.009	metabat_igm.7	Candida_albcans	C_albicans-contigs	INFANT-GUT-ASSEMBLY-bin_14	INFANT-GUT-ASSEMBLY-bin_14	Cluster.12
Day17a_QCcontig3188_split_00001	Bin_1	db_bin_1	maxbin.009	metabat_igm.8		C_albicans-contigs	INFANT-GUT-ASSEMBLY-bin_14	INFANT-GUT-ASSEMBLY-bin_14	Cluster.12
Day17a_QCcontig3189_split_00001	Bin_1	db_bin_1	maxbin.009	metabat_igm.7		C_albicans-contigs	INFANT-GUT-ASSEMBLY-bin_20	INFANT-GUT-ASSEMBLY-bin_20	Cluster.16
Day17a_QCcontig3191_split_00001	Bin_1	db_bin_1	maxbin.009	metabat_igm.7		C_albicans-contigs	INFANT-GUT-ASSEMBLY-bin_20	INFANT-GUT-ASSEMBLY-bin_20	Cluster.12
Day17a_QCcontig3192_split_00001	Bin_1	db_bin_1	maxbin.009	metabat_igm.6	Candida_albcans	C_albicans-contigs	INFANT-GUT-ASSEMBLY-bin_20	INFANT-GUT-ASSEMBLY-bin_20	Cluster.12
Day17a_QCcontig3193_split_00001	Bin_1	db_bin_1	maxbin.009	metabat_igm.8	Candida_albcans	C_albicans-contigs	INFANT-GUT-ASSEMBLY-bin_14	INFANT-GUT-ASSEMBLY-bin_14	Cluster.12
Day17a_QCcontig3195_split_00001	Bin_1	db_bin_1	maxbin.009	metabat_igm.6	Candida_albcans	C_albicans-contigs	INFANT-GUT-ASSEMBLY-bin_20	INFANT-GUT-ASSEMBLY-bin_20	Cluster.12
Day17a_QCcontig3196_split_00001	Bin_1	db_bin_1	maxbin.009	metabat_igm.7		C_albicans-contigs	INFANT-GUT-ASSEMBLY-bin_20	INFANT-GUT-ASSEMBLY-bin_20	Cluster.12
Day17a_QCcontig3199_split_00001	Bin_1	db_bin_1	maxbin.009	metabat_igm.8	Candida_albcans	C_albicans-contigs	INFANT-GUT-ASSEMBLY-bin_14	INFANT-GUT-ASSEMBLY-bin_14	Cluster.12
Day17a_QCcontig3201_split_00001	Bin_2	db_bin_1	maxbin.009	metabat_igm.7	Candida_albcans	C_albicans-contigs	INFANT-GUT-ASSEMBLY-bin_14	INFANT-GUT-ASSEMBLY-bin_14	Cluster.12
Day17a_QCcontig3202_split_00001	Bin_2	db_bin_1	maxbin.009	metabat_igm.7		C_albicans-contigs	INFANT-GUT-ASSEMBLY-bin_14	INFANT-GUT-ASSEMBLY-bin_14	Cluster.12
Day17a_QCcontig3203_split_00001	Bin_1	db_bin_1	maxbin.009	metabat_igm.7		C_albicans-contigs	INFANT-GUT-ASSEMBLY-bin_20	INFANT-GUT-ASSEMBLY-bin_20	Cluster.12
Day17a_QCcontig3205_split_00001	Bin_1	db_bin_1	maxbin.009	metabat_igm.7		C_albicans-contigs	INFANT-GUT-ASSEMBLY-bin_14	INFANT-GUT-ASSEMBLY-bin_14	Cluster.12
Day17a_QCcontig3207_split_00001	Bin_2	db_bin_1	maxbin.009	metabat_igm.7		C_albicans-contigs	INFANT-GUT-ASSEMBLY-bin_14	INFANT-GUT-ASSEMBLY-bin_14	Cluster.4
Day17a_QCcontig3208_split_00001	Bin_1	db_unbinned	maxbin.009	metabat_igm.8		C_albicans-contigs	INFANT-GUT-ASSEMBLY-bin_20	INFANT-GUT-ASSEMBLY-bin_20	Cluster.12
Day17a_QCcontig3211_split_00001	Bin_1	db_bin_1	maxbin.009	metabat_igm.8	Candida_albcans	C_albicans-contigs	INFANT-GUT-ASSEMBLY-bin_14	INFANT-GUT-ASSEMBLY-bin_14	Cluster.12
Day17a_QCcontig3223_split_00001	Bin_1	db_bin_1	maxbin.009	metabat_igm.7	Candida_albcans	C_albicans-contigs	INFANT-GUT-ASSEMBLY-bin_20	INFANT-GUT-ASSEMBLY-bin_20	Cluster.12
Day17a_QCcontig3224_split_00001	Bin_1	db_bin_1	maxbin.009	metabat_igm.7	Candida_albcans	C_albicans-contigs	INFANT-GUT-ASSEMBLY-bin_14	INFANT-GUT-ASSEMBLY-bin_14	Cluster.12
Day17a_QCcontig3226_split_00001	Bin_2	db_bin_1	maxbin.009	metabat_igm.7	Candida_albcans	C_albicans-contigs	INFANT-GUT-ASSEMBLY-bin_14	INFANT-GUT-ASSEMBLY-bin_14	Cluster.4
Day17a_QCcontig3227_split_00001	Bin_1	db_bin_1	maxbin.009	metabat_igm.7	Candida_albcans	C_albicans-contigs	INFANT-GUT-ASSEMBLY-bin_20	INFANT-GUT-ASSEMBLY-bin_20	Cluster.12
Day17a_QCcontig3229_split_00001	Bin_1	db_bin_1	maxbin.009	metabat_igm.unbinned	Candida_albcans	C_albicans-contigs	INFANT-GUT-ASSEMBLY-bin_20	INFANT-GUT-ASSEMBLY-bin_20	Cluster.12
Day17a_QCcontig3230_split_00001	Bin_1	db_bin_1	maxbin.009	metabat_igm.unbinned	Candida_albcans	C_albicans-contigs	INFANT-GUT-ASSEMBLY-bin_20	INFANT-GUT-ASSEMBLY-bin_20	Cluster.12
Day17a_QCcontig3232_split_00001	Bin_2	db_bin_1	maxbin.009	metabat_igm.7		C_albicans-contigs	INFANT-GUT-ASSEMBLY-bin_14	INFANT-GUT-ASSEMBLY-bin_14	Cluster.12
Day17a_QCcontig3233_split_00001	Bin_2	db_bin_1	maxbin.009	metabat_igm.7		C_albicans-contigs	INFANT-GUT-ASSEMBLY-bin_14	INFANT-GUT-ASSEMBLY-bin_14	Cluster.8
Day17a_QCcontig3237_split_00001	Bin_1	db_unbinned	maxbin.008	metabat_igm.unbinned		C_albicans-contigs	INFANT-GUT-ASSEMBLY-bin_21	INFANT-GUT-ASSEMBLY-bin_21-refined_0	Cluster.12
Day17a_QCcontig323_split_00001	Bin_2	db_bin_1	maxbin.009	metabat_igm.7	Candida_albcans	C_albicans-contigs	INFANT-GUT-ASSEMBLY-bin_14	INFANT-GUT-ASSEMBLY-bin_14	Cluster.8
Day17a_QCcontig323_split_00002	Bin_2	db_bin_1	maxbin.009	metabat_igm.7	Candida_albcans	C_albicans-contigs	INFANT-GUT-ASSEMBLY-bin_14	INFANT-GUT-ASSEMBLY-bin_14	Cluster.8
Day17a_QCcontig323_split_00003	Bin_2	db_bin_1	maxbin.009	metabat_igm.7	Candida_albcans	C_albicans-contigs	INFANT-GUT-ASSEMBLY-bin_14	INFANT-GUT-ASSEMBLY-bin_14	Cluster.8
Day17a_QCcontig3240_split_00001	Bin_1	db_bin_1	maxbin.009	metabat_igm.7		C_albicans-contigs	INFANT-GUT-ASSEMBLY-bin_20	INFANT-GUT-ASSEMBLY-bin_20	Cluster.12
Day17a_QCcontig3241_split_00001	Bin_1	db_bin_1	maxbin.009	metabat_igm.7		C_albicans-contigs	INFANT-GUT-ASSEMBLY-bin_14	INFANT-GUT-ASSEMBLY-bin_14	Cluster.12
Day17a_QCcontig3244_split_00001	Bin_1	db_bin_1	maxbin.009	metabat_igm.7	Candida_albcans	C_albicans-contigs	INFANT-GUT-ASSEMBLY-bin_14	INFANT-GUT-ASSEMBLY-bin_14	Cluster.12
Day17a_QCcontig3245_split_00001	Bin_1	db_bin_1	maxbin.009	metabat_igm.8		C_albicans-contigs	INFANT-GUT-ASSEMBLY-bin_20	INFANT-GUT-ASSEMBLY-bin_20	Cluster.12
Day17a_QCcontig3247_split_00001	Bin_1	db_bin_1	maxbin.009	metabat_igm.8	Candida_albcans	C_albicans-contigs	INFANT-GUT-ASSEMBLY-bin_20	INFANT-GUT-ASSEMBLY-bin_20	Cluster.12
Day17a_QCcontig3248_split_00001	Bin_1	db_bin_1	maxbin.009	metabat_igm.7	Candida_albcans	C_albicans-contigs	INFANT-GUT-ASSEMBLY-bin_20	INFANT-GUT-ASSEMBLY-bin_20	Cluster.12
Day17a_QCcontig3251_split_00001	Bin_1	db_bin_1	maxbin.009	metabat_igm.unbinned	Candida_albcans	C_albicans-contigs	INFANT-GUT-ASSEMBLY-bin_20	INFANT-GUT-ASSEMBLY-bin_20	Cluster.12
Day17a_QCcontig3252_split_00001	Bin_1	db_bin_1	maxbin.009	metabat_igm.7		C_albicans-contigs	INFANT-GUT-ASSEMBLY-bin_14	INFANT-GUT-ASSEMBLY-bin_14	Cluster.12
Day17a_QCcontig3256_split_00001	Bin_1	db_bin_1	maxbin.009	metabat_igm.7	Candida_albcans	C_albicans-contigs	INFANT-GUT-ASSEMBLY-bin_14	INFANT-GUT-ASSEMBLY-bin_14	Cluster.12
Day17a_QCcontig3257_split_00001	Bin_1	db_bin_7	maxbin.009	metabat_igm.6	Candida_albcans	C_albicans-contigs	INFANT-GUT-ASSEMBLY-bin_20	INFANT-GUT-ASSEMBLY-bin_20	Cluster.12
Day17a_QCcontig3258_split_00001	Bin_1	db_bin_1	maxbin.009	metabat_igm.7	Candida_albcans	C_albicans-contigs	INFANT-GUT-ASSEMBLY-bin_14	INFANT-GUT-ASSEMBLY-bin_14	Cluster.12
Day17a_QCcontig3259_split_00001	Bin_2	db_bin_1	maxbin.009	metabat_igm.7	Candida_albcans	C_albicans-contigs	INFANT-GUT-ASSEMBLY-bin_14	INFANT-GUT-ASSEMBLY-bin_14	Cluster.12
Day17a_QCcontig3260_split_00001	Bin_1	db_bin_1	maxbin.009	metabat_igm.7		C_albicans-contigs	INFANT-GUT-ASSEMBLY-bin_20	INFANT-GUT-ASSEMBLY-bin_20	Cluster.4
Day17a_QCcontig3263_split_00001	Bin_1	db_bin_1	maxbin.009	metabat_igm.8		C_albicans-contigs	INFANT-GUT-ASSEMBLY-bin_14	INFANT-GUT-ASSEMBLY-bin_14	Cluster.12
Day17a_QCcontig3265_split_00001	Bin_1	db_bin_1	maxbin.009	metabat_igm.7	Candida_albcans	C_albicans-contigs	INFANT-GUT-ASSEMBLY-bin_14	INFANT-GUT-ASSEMBLY-bin_14	Cluster.12
Day17a_QCcontig3267_split_00001	Bin_24	db_unbinned	maxbin.008	metabat_igm.unbinned	Candida_albcans	C_albicans-contigs	INFANT-GUT-ASSEMBLY-bin_21	INFANT-GUT-ASSEMBLY-bin_21-refined_0	Cluster.12
Day17a_QCcontig3268_split_00001	Bin_1	db_bin_1	maxbin.009	metabat_igm.7		C_albicans-contigs	INFANT-GUT-ASSEMBLY-bin_14	INFANT-GUT-ASSEMBLY-bin_14	Cluster.12
Day17a_QCcontig3272_split_00001	Bin_1	db_bin_7	maxbin.009	metabat_igm.unbinned	Candida_albcans	C_albicans-contigs	INFANT-GUT-ASSEMBLY-bin_20	INFANT-GUT-ASSEMBLY-bin_20	Cluster.12
Day17a_QCcontig3273_split_00001	Bin_1	db_bin_1	maxbin.009	metabat_igm.7		C_albicans-contigs	INFANT-GUT-ASSEMBLY-bin_20	INFANT-GUT-ASSEMBLY-bin_20	Cluster.5
Day17a_QCcontig3275_split_00001	Bin_1	db_unbinned	maxbin.009	metabat_igm.unbinned		C_albicans-contigs	INFANT-GUT-ASSEMBLY-bin_20	INFANT-GUT-ASSEMBLY-bin_20	Cluster.12
Day17a_QCcontig3276_split_00001	Bin_24	db_bin_1	maxbin.009	metabat_igm.8		C_albicans-contigs	INFANT-GUT-ASSEMBLY-bin_14	INFANT-GUT-ASSEMBLY-bin_14	Cluster.16
Day17a_QCcontig3277_split_00001	Bin_1	db_bin_1	maxbin.009	metabat_igm.7		C_albicans-contigs	INFANT-GUT-ASSEMBLY-bin_14	INFANT-GUT-ASSEMBLY-bin_14	Cluster.12
Day17a_QCcontig3278_split_00001	Bin_2	db_bin_1	maxbin.009	metabat_igm.7	Candida_albcans	C_albicans-contigs	INFANT-GUT-ASSEMBLY-bin_14	INFANT-GUT-ASSEMBLY-bin_14	Cluster.12
Day17a_QCcontig3279_split_00001	Bin_1	db_bin_1	maxbin.009	metabat_igm.7		C_albicans-contigs	INFANT-GUT-ASSEMBLY-bin_14	INFANT-GUT-ASSEMBLY-bin_14	Cluster.12
Day17a_QCcontig3281_split_00001	Bin_1	db_bin_1	maxbin.009	metabat_igm.8	Candida_albcans	C_albicans-contigs	INFANT-GUT-ASSEMBLY-bin_14	INFANT-GUT-ASSEMBLY-bin_14	Cluster.12
Day17a_QCcontig3282_split_00001	Bin_1	db_bin_1	maxbin.009	metabat_igm.7		C_albicans-contigs	INFANT-GUT-ASSEMBLY-bin_20	INFANT-GUT-ASSEMBLY-bin_20	Cluster.12
Day17a_QCcontig3284_split_00001	Bin_1	db_bin_1	maxbin.009	metabat_igm.7	Candida_albcans	C_albicans-contigs	INFANT-GUT-ASSEMBLY-bin_14	INFANT-GUT-ASSEMBLY-bin_14	Cluster.12
Day17a_QCcontig3285_split_00001	Bin_1	db_bin_1	maxbin.009	metabat_igm.7	Candida_albcans	C_albicans-contigs	INFANT-GUT-ASSEMBLY-bin_14	INFANT-GUT-ASSEMBLY-bin_14	Cluster.12
Day17a_QCcontig3286_split_00001	Bin_1	db_bin_1	maxbin.009	metabat_igm.7		C_albicans-contigs	INFANT-GUT-ASSEMBLY-bin_14	INFANT-GUT-ASSEMBLY-bin_14	Cluster.12
Day17a_QCcontig3288_split_00001	Bin_1	db_bin_1	maxbin.009	metabat_igm.7		C_albicans-contigs	INFANT-GUT-ASSEMBLY-bin_14	INFANT-GUT-ASSEMBLY-bin_14	Cluster.12
Day17a_QCcontig3289_split_00001	Bin_1	db_bin_1	maxbin.009	metabat_igm.7		C_albicans-contigs	INFANT-GUT-ASSEMBLY-bin_14	INFANT-GUT-ASSEMBLY-bin_14	Cluster.12
Day17a_QCcontig3290_split_00001	Bin_1	db_bin_1	maxbin.009	metabat_igm.6	Candida_albcans	C_albicans-contigs	INFANT-GUT-ASSEMBLY-bin_20	INFANT-GUT-ASSEMBLY-bin_20	Cluster.12
Day17a_QCcontig3291_split_00001	Bin_1	db_bin_1	maxbin.009	metabat_igm.7	Candida_albcans	C_albicans-contigs	INFANT-GUT-ASSEMBLY-bin_14	INFANT-GUT-ASSEMBLY-bin_14	Cluster.12
Day17a_QCcontig3292_split_00001	Bin_1	db_bin_1	maxbin.009	metabat_igm.7		C_albicans-contigs	INFANT-GUT-ASSEMBLY-bin_20	INFANT-GUT-ASSEMBLY-bin_20	Cluster.12
Day17a_QCcontig3293_split_00001	Bin_1	db_bin_1	maxbin.009	metabat_igm.7	Candida_albcans	C_albicans-contigs	INFANT-GUT-ASSEMBLY-bin_14	INFANT-GUT-ASSEMBLY-bin_14	Cluster.12
Day17a_QCcontig3294_split_00001	Bin_1	db_bin_1	maxbin.009	metabat_igm.7		C_albicans-contigs	INFANT-GUT-ASSEMBLY-bin_14	INFANT-GUT-ASSEMBLY-bin_14	Cluster.16
Day17a_QCcontig3295_split_00001	Bin_1	db_bin_1	maxbin.009	metabat_igm.8		C_albicans-contigs	INFANT-GUT-ASSEMBLY-bin_14	INFANT-GUT-ASSEMBLY-bin_14	Cluster.16
Day17a_QCcontig3297_split_00001	Bin_1	db_bin_1	maxbin.009	metabat_igm.6	Candida_albcans	C_albicans-contigs	INFANT-GUT-ASSEMBLY-bin_20	INFANT-GUT-ASSEMBLY-bin_20	Cluster.12
Day17a_QCcontig3299_split_00001	Bin_1	db_bin_1	maxbin.009	metabat_igm.7		C_albicans-contigs	INFANT-GUT-ASSEMBLY-bin_20	INFANT-GUT-ASSEMBLY-bin_20	Cluster.12
Day17a_QCcontig3301_split_00001	Bin_1	db_unbinned	maxbin.009	metabat_igm.6		C_albicans-contigs	INFANT-GUT-ASSEMBLY-bin_20	INFANT-GUT-ASSEMBLY-bin_20	Cluster.12
Day17a_QCcontig3302_split_00001	Bin_1	db_bin_1	maxbin.009	metabat_igm.7		C_albicans-contigs	INFANT-GUT-ASSEMBLY-bin_20	INFANT-GUT-ASSEMBLY-bin_20	Cluster.12
Day17a_QCcontig3303_split_00001	Bin_1	db_bin_1	maxbin.009	metabat_igm.8	Candida_albcans	C_albicans-contigs	INFANT-GUT-ASSEMBLY-bin_14	INFANT-GUT-ASSEMBLY-bin_14	Cluster.12
Day17a_QCcontig3306_split_00001	Bin_2	db_bin_1	maxbin.009	metabat_igm.7		C_albicans-contigs	INFANT-GUT-ASSEMBLY-bin_14	INFANT-GUT-ASSEMBLY-bin_14	Cluster.12
Day17a_QCcontig3307_split_00001	Bin_2	db_bin_1	maxbin.009	metabat_igm.7		C_albicans-contigs	INFANT-GUT-ASSEMBLY-bin_14	INFANT-GUT-ASSEMBLY-bin_14	Cluster.12
Day17a_QCcontig3308_split_00001	Bin_1	db_bin_1	maxbin.009	metabat_igm.6	Candida_albcans	C_albicans-contigs	INFANT-GUT-ASSEMBLY-bin_20	INFANT-GUT-ASSEMBLY-bin_20	Cluster.12
Day17a_QCcontig3309_split_00001	Bin_1	db_bin_1	maxbin.009	metabat_igm.7	Candida_albcans	C_albicans-contigs	INFANT-GUT-ASSEMBLY-bin_20	INFANT-GUT-ASSEMBLY-bin_20	Cluster.12
Day17a_QCcontig3310_split_00001	Bin_1	db_bin_1	maxbin.009	metabat_igm.7	Candida_albcans	C_albicans-contigs	INFANT-GUT-ASSEMBLY-bin_14	INFANT-GUT-ASSEMBLY-bin_14	Cluster.12
Day17a_QCcontig3311_split_00001	Bin_1	db_bin_1	maxbin.009	metabat_igm.7		C_albicans-contigs	INFANT-GUT-ASSEMBLY-bin_14	INFANT-GUT-ASSEMBLY-bin_14	Cluster.12
Day17a_QCcontig3312_split_00001	Bin_1	db_bin_1	maxbin.009	metabat_igm.7		C_albicans-contigs	INFANT-GUT-ASSEMBLY-bin_20	INFANT-GUT-ASSEMBLY-bin_20	Cluster.12
Day17a_QCcontig3313_split_00001	Bin_1	db_bin_1	maxbin.009	metabat_igm.7	Candida_albcans	C_albicans-contigs	INFANT-GUT-ASSEMBLY-bin_20	INFANT-GUT-ASSEMBLY-bin_20	Cluster.12
Day17a_QCcontig3314_split_00001	Bin_1	db_bin_1	maxbin.009	metabat_igm.8		C_albicans-contigs	INFANT-GUT-ASSEMBLY-bin_20	INFANT-GUT-ASSEMBLY-bin_20	Cluster.12
Day17a_QCcontig3317_split_00001	Bin_1	db_bin_1	maxbin.009	metabat_igm.7		C_albicans-contigs	INFANT-GUT-ASSEMBLY-bin_14	INFANT-GUT-ASSEMBLY-bin_14	Cluster.16
Day17a_QCcontig3318_split_00001	Bin_2	db_bin_1	maxbin.009	metabat_igm.7		C_albicans-contigs	INFANT-GUT-ASSEMBLY-bin_14	INFANT-GUT-ASSEMBLY-bin_14	Cluster.12
Day17a_QCcontig3319_split_00001	Bin_1	db_bin_1	maxbin.009	metabat_igm.7		C_albicans-contigs	INFANT-GUT-ASSEMBLY-bin_20	INFANT-GUT-ASSEMBLY-bin_20	Cluster.12
Day17a_QCcontig3320_split_00001	Bin_1	db_bin_1	maxbin.009	metabat_igm.7		C_albicans-contigs	INFANT-GUT-ASSEMBLY-bin_14	INFANT-GUT-ASSEMBLY-bin_14	Cluster.12
Day17a_QCcontig3321_split_00001	Bin_1	db_bin_1	maxbin.009	metabat_igm.8	Candida_albcans	C_albicans-contigs	INFANT-GUT-ASSEMBLY-bin_20	INFANT-GUT-ASSEMBLY-bin_20	Cluster.12
Day17a_QCcontig3327_split_00001	Bin_1	db_bin_1	maxbin.009	metabat_igm.8		C_albicans-contigs	INFANT-GUT-ASSEMBLY-bin_20	INFANT-GUT-ASSEMBLY-bin_20	Cluster.16
Day17a_QCcontig3328_split_00001	Bin_1	db_bin_1	maxbin.009	metabat_igm.6		C_albicans-contigs	INFANT-GUT-ASSEMBLY-bin_20	INFANT-GUT-ASSEMBLY-bin_20	Cluster.12
Day17a_QCcontig3329_split_00001	Bin_1	db_bin_1	maxbin.009	metabat_igm.7	Candida_albcans	C_albicans-contigs	INFANT-GUT-ASSEMBLY-bin_14	INFANT-GUT-ASSEMBLY-bin_14	Cluster.12
Day17a_QCcontig3330_split_00001	Bin_1	db_bin_1	maxbin.009	metabat_igm.7	Candida_albcans	C_albicans-contigs	INFANT-GUT-ASSEMBLY-bin_14	INFANT-GUT-ASSEMBLY-bin_14	Cluster.12
Day17a_QCcontig3331_split_00001	Bin_1	db_bin_1	maxbin.009	metabat_igm.7	Candida_albcans	C_albicans-contigs	INFANT-GUT-ASSEMBLY-bin_14	INFANT-GUT-ASSEMBLY-bin_14	Cluster.12
Day17a_QCcontig3335_split_00001	Bin_1	db_bin_1	maxbin.009	metabat_igm.8		C_albicans-contigs	INFANT-GUT-ASSEMBLY-bin_14	INFANT-GUT-ASSEMBLY-bin_14	Cluster.12
Day17a_QCcontig3336_split_00001	Bin_1	db_bin_1	maxbin.009	metabat_igm.7	Candida_albcans	C_albicans-contigs	INFANT-GUT-ASSEMBLY-bin_14	INFANT-GUT-ASSEMBLY-bin_14	Cluster.12
Day17a_QCcontig3338_split_00001	Bin_1	db_bin_1	maxbin.009	metabat_igm.7	Candida_albcans	C_albicans-contigs	INFANT-GUT-ASSEMBLY-bin_14	INFANT-GUT-ASSEMBLY-bin_14	Cluster.12
Day17a_QCcontig3339_split_00001	Bin_1	db_bin_1	maxbin.009	metabat_igm.8		C_albicans-contigs	INFANT-GUT-ASSEMBLY-bin_14	INFANT-GUT-ASSEMBLY-bin_14	Cluster.12
Day17a_QCcontig3340_split_00001	Bin_1	db_bin_1	maxbin.009	metabat_igm.8		C_albicans-contigs	INFANT-GUT-ASSEMBLY-bin_14	INFANT-GUT-ASSEMBLY-bin_14	Cluster.12
Day17a_QCcontig3341_split_00001	Bin_1	db_bin_1	maxbin.009	metabat_igm.8		C_albicans-contigs	INFANT-GUT-ASSEMBLY-bin_20	INFANT-GUT-ASSEMBLY-bin_20	Cluster.12
Day17a_QCcontig3342_split_00001	Bin_1	db_bin_1	maxbin.009	metabat_igm.7	Candida_albcans	C_albicans-contigs	INFANT-GUT-ASSEMBLY-bin_20	INFANT-GUT-ASSEMBLY-bin_20	Cluster.12
Day17a_QCcontig3343_split_00001	Bin_1	db_bin_1	maxbin.009	metabat_igm.7	Candida_albcans	C_albicans-contigs	INFANT-GUT-ASSEMBLY-bin_20	INFANT-GUT-ASSEMBLY-bin_20	Cluster.12
Day17a_QCcontig3345_split_00001	Bin_1	db_bin_1	maxbin.009	metabat_igm.7	Candida_albcans	C_albicans-contigs	INFANT-GUT-ASSEMBLY-bin_20	INFANT-GUT-ASSEMBLY-bin_20	Cluster.12
Day17a_QCcontig3348_split_00001	Bin_1	db_bin_1	maxbin.009	metabat_igm.7		C_albicans-contigs	INFANT-GUT-ASSEMBLY-bin_14	INFANT-GUT-ASSEMBLY-bin_14	Cluster.12
Day17a_QCcontig3350_split_00001	Bin_1	db_bin_1	maxbin.009	metabat_igm.7		C_albicans-contigs	INFANT-GUT-ASSEMBLY-bin_14	INFANT-GUT-ASSEMBLY-bin_14	Cluster.12
Day17a_QCcontig3352_split_00001	Bin_1	db_bin_1	maxbin.009	metabat_igm.7	Candida_albcans	C_albicans-contigs	INFANT-GUT-ASSEMBLY-bin_14	INFANT-GUT-ASSEMBLY-bin_14	Cluster.4
Day17a_QCcontig3353_split_00001	Bin_1	db_bin_1	maxbin.009	metabat_igm.7		C_albicans-contigs	INFANT-GUT-ASSEMBLY-bin_14	INFANT-GUT-ASSEMBLY-bin_14	Cluster.12
Day17a_QCcontig3357_split_00001	Bin_1	db_bin_1	maxbin.009	metabat_igm.8		C_albicans-contigs	INFANT-GUT-ASSEMBLY-bin_14	INFANT-GUT-ASSEMBLY-bin_14	Cluster.12
Day17a_QCcontig3358_split_00001	Bin_1	db_bin_1	maxbin.009	metabat_igm.8		C_albicans-contigs	INFANT-GUT-ASSEMBLY-bin_14	INFANT-GUT-ASSEMBLY-bin_14	Cluster.12
Day17a_QCcontig3359_split_00001	Bin_1	db_bin_1	maxbin.009	metabat_igm.7	Candida_albcans	C_albicans-contigs	INFANT-GUT-ASSEMBLY-bin_20	INFANT-GUT-ASSEMBLY-bin_20	Cluster.12
Day17a_QCcontig335_split_00001	Bin_2	db_bin_1	maxbin.009	metabat_igm.7		C_albicans-contigs	INFANT-GUT-ASSEMBLY-bin_14	INFANT-GUT-ASSEMBLY-bin_14	Cluster.4
Day17a_QCcontig335_split_00002	Bin_2	db_bin_1	maxbin.009	metabat_igm.7		C_albicans-contigs	INFANT-GUT-ASSEMBLY-bin_14	INFANT-GUT-ASSEMBLY-bin_14	Cluster.4
Day17a_QCcontig3360_split_00001	Bin_1	db_bin_7	maxbin.009	metabat_igm.6		C_albicans-contigs	INFANT-GUT-ASSEMBLY-bin_20	INFANT-GUT-ASSEMBLY-bin_20	Cluster.12
Day17a_QCcontig3361_split_00001	Bin_1	db_bin_1	maxbin.009	metabat_igm.7	Candida_albcans	C_albicans-contigs	INFANT-GUT-ASSEMBLY-bin_20	INFANT-GUT-ASSEMBLY-bin_20	Cluster.12
Day17a_QCcontig3362_split_00001	Bin_1	db_bin_1	maxbin.009	metabat_igm.7		C_albicans-contigs	INFANT-GUT-ASSEMBLY-bin_20	INFANT-GUT-ASSEMBLY-bin_20	Cluster.12
Day17a_QCcontig3363_split_00001	Bin_1	db_bin_1	maxbin.009	metabat_igm.7		C_albicans-contigs	INFANT-GUT-ASSEMBLY-bin_14	INFANT-GUT-ASSEMBLY-bin_14	Cluster.12
Day17a_QCcontig3364_split_00001	Bin_1	db_bin_1	maxbin.009	metabat_igm.8		C_albicans-contigs	INFANT-GUT-ASSEMBLY-bin_20	INFANT-GUT-ASSEMBLY-bin_20	Cluster.12
Day17a_QCcontig3366_split_00001	Bin_1	db_bin_1	maxbin.009	metabat_igm.7		C_albicans-contigs	INFANT-GUT-ASSEMBLY-bin_14	INFANT-GUT-ASSEMBLY-bin_14	Cluster.12
Day17a_QCcontig3367_split_00001	Bin_1	db_bin_1	maxbin.009	metabat_igm.unbinned		C_albicans-contigs	INFANT-GUT-ASSEMBLY-bin_20	INFANT-GUT-ASSEMBLY-bin_20	Cluster.12
Day17a_QCcontig3368_split_00001	Bin_1	db_bin_1	maxbin.009	metabat_igm.7		C_albicans-contigs	INFANT-GUT-ASSEMBLY-bin_20	INFANT-GUT-ASSEMBLY-bin_20	Cluster.12
Day17a_QCcontig3370_split_00001	Bin_1	db_bin_1	maxbin.009	metabat_igm.7		C_albicans-contigs	INFANT-GUT-ASSEMBLY-bin_14	INFANT-GUT-ASSEMBLY-bin_14	Cluster.12
Day17a_QCcontig3372_split_00001	Bin_1	db_bin_1	maxbin.009	metabat_igm.8		C_albicans-contigs	INFANT-GUT-ASSEMBLY-bin_20	INFANT-GUT-ASSEMBLY-bin_20	Cluster.12
Day17a_QCcontig3373_split_00001	Bin_1	db_bin_1	maxbin.009	metabat_igm.7	Candida_albcans	C_albicans-contigs	INFANT-GUT-ASSEMBLY-bin_14	INFANT-GUT-ASSEMBLY-bin_14	Cluster.12
Day17a_QCcontig3374_split_00001	Bin_2	db_bin_1	maxbin.009	metabat_igm.7		C_albicans-contigs	INFANT-GUT-ASSEMBLY-bin_14	INFANT-GUT-ASSEMBLY-bin_14	Cluster.12
Day17a_QCcontig3375_split_00001	Bin_1	db_bin_1	maxbin.009	metabat_igm.8	Candida_albcans	C_albicans-contigs	INFANT-GUT-ASSEMBLY-bin_20	INFANT-GUT-ASSEMBLY-bin_20	Cluster.12
Day17a_QCcontig3376_split_00001	Bin_1	db_bin_1	maxbin.009	metabat_igm.7	Candida_albcans	C_albicans-contigs	INFANT-GUT-ASSEMBLY-bin_14	INFANT-GUT-ASSEMBLY-bin_14	Cluster.12
Day17a_QCcontig3377_split_00001	Bin_1	db_bin_1	maxbin.009	metabat_igm.7	Candida_albcans	C_albicans-contigs	INFANT-GUT-ASSEMBLY-bin_20	INFANT-GUT-ASSEMBLY-bin_20	Cluster.12
Day17a_QCcontig3379_split_00001	Bin_1	db_bin_1	maxbin.009	metabat_igm.7		C_albicans-contigs	INFANT-GUT-ASSEMBLY-bin_14	INFANT-GUT-ASSEMBLY-bin_14	Cluster.12
Day17a_QCcontig3381_split_00001	Bin_1	db_bin_1	maxbin.009	metabat_igm.7	Candida_albcans	C_albicans-contigs	INFANT-GUT-ASSEMBLY-bin_14	INFANT-GUT-ASSEMBLY-bin_14	Cluster.16
Day17a_QCcontig3383_split_00001	Bin_1	db_bin_1	maxbin.009	metabat_igm.8		C_albicans-contigs	INFANT-GUT-ASSEMBLY-bin_14	INFANT-GUT-ASSEMBLY-bin_14	Cluster.12
Day17a_QCcontig3384_split_00001	Bin_1	db_bin_1	maxbin.009	metabat_igm.7		C_albicans-contigs	INFANT-GUT-ASSEMBLY-bin_14	INFANT-GUT-ASSEMBLY-bin_14	Cluster.12
Day17a_QCcontig3385_split_00001	Bin_2	db_bin_1	maxbin.009	metabat_igm.7	Candida_albcans	C_albicans-contigs	INFANT-GUT-ASSEMBLY-bin_14	INFANT-GUT-ASSEMBLY-bin_14	Cluster.12
Day17a_QCcontig3387_split_00001	Bin_1	db_bin_1	maxbin.009	metabat_igm.8	Candida_albcans	C_albicans-contigs	INFANT-GUT-ASSEMBLY-bin_20	INFANT-GUT-ASSEMBLY-bin_20	Cluster.12
Day17a_QCcontig3388_split_00001	Bin_1	db_bin_1	maxbin.009	metabat_igm.7		C_albicans-contigs	INFANT-GUT-ASSEMBLY-bin_14	INFANT-GUT-ASSEMBLY-bin_14	Cluster.12
Day17a_QCcontig3391_split_00001	Bin_1	db_bin_1	maxbin.009	metabat_igm.7	Candida_albcans	C_albicans-contigs	INFANT-GUT-ASSEMBLY-bin_14	INFANT-GUT-ASSEMBLY-bin_14	Cluster.12
Day17a_QCcontig3392_split_00001	Bin_1	db_bin_1	maxbin.009	metabat_igm.7		C_albicans-contigs	INFANT-GUT-ASSEMBLY-bin_14	INFANT-GUT-ASSEMBLY-bin_14	Cluster.5
Day17a_QCcontig3393_split_00001	Bin_1	db_bin_1	maxbin.009	metabat_igm.7	Candida_albcans	C_albicans-contigs	INFANT-GUT-ASSEMBLY-bin_14	INFANT-GUT-ASSEMBLY-bin_14	Cluster.12
Day17a_QCcontig3395_split_00001	Bin_1	db_bin_1	maxbin.009	metabat_igm.7		C_albicans-contigs	INFANT-GUT-ASSEMBLY-bin_14	INFANT-GUT-ASSEMBLY-bin_14	Cluster.4
Day17a_QCcontig3396_split_00001	Bin_2	db_bin_1	maxbin.009	metabat_igm.7	Candida_albcans	C_albicans-contigs	INFANT-GUT-ASSEMBLY-bin_14	INFANT-GUT-ASSEMBLY-bin_14	Cluster.12
Day17a_QCcontig3398_split_00001	Bin_1	db_bin_1	maxbin.009	metabat_igm.7	Candida_albcans	C_albicans-contigs	INFANT-GUT-ASSEMBLY-bin_14	INFANT-GUT-ASSEMBLY-bin_14	Cluster.12
Day17a_QCcontig3399_split_00001	Bin_1	db_bin_7	maxbin.009	metabat_igm.6		C_albicans-contigs	INFANT-GUT-ASSEMBLY-bin_20	INFANT-GUT-ASSEMBLY-bin_20	Cluster.12
Day17a_QCcontig3400_split_00001	Bin_1	db_bin_1	maxbin.009	metabat_igm.8		C_albicans-contigs	INFANT-GUT-ASSEMBLY-bin_20	INFANT-GUT-ASSEMBLY-bin_20	Cluster.12
Day17a_QCcontig3401_split_00001	Bin_1	db_bin_1	maxbin.009	metabat_igm.8	Candida_albcans	C_albicans-contigs	INFANT-GUT-ASSEMBLY-bin_20	INFANT-GUT-ASSEMBLY-bin_20	Cluster.12
Day17a_QCcontig3402_split_00001	Bin_1	db_bin_1	maxbin.009	metabat_igm.7		C_albicans-contigs	INFANT-GUT-ASSEMBLY-bin_14	INFANT-GUT-ASSEMBLY-bin_14	Cluster.16
Day17a_QCcontig3403_split_00001	Bin_2	db_bin_1	maxbin.009	metabat_igm.7		C_albicans-contigs	INFANT-GUT-ASSEMBLY-bin_14	INFANT-GUT-ASSEMBLY-bin_14	Cluster.12
Day17a_QCcontig3405_split_00001	Bin_1	db_bin_1	maxbin.009	metabat_igm.8	Candida_albcans	C_albicans-contigs	INFANT-GUT-ASSEMBLY-bin_20	INFANT-GUT-ASSEMBLY-bin_20	Cluster.12
Day17a_QCcontig3406_split_00001	Bin_1	db_bin_1	maxbin.009	metabat_igm.7	Candida_albcans	C_albicans-contigs	INFANT-GUT-ASSEMBLY-bin_20	INFANT-GUT-ASSEMBLY-bin_20	Cluster.12
Day17a_QCcontig3407_split_00001	Bin_1	db_bin_1	maxbin.009	metabat_igm.unbinned		C_albicans-contigs	INFANT-GUT-ASSEMBLY-bin_14	INFANT-GUT-ASSEMBLY-bin_14	Cluster.7
Day17a_QCcontig3410_split_00001	Bin_1	db_unbinned	maxbin.009	metabat_igm.unbinned	Candida_albcans	C_albicans-contigs	INFANT-GUT-ASSEMBLY-bin_20	INFANT-GUT-ASSEMBLY-bin_20	Cluster.12
Day17a_QCcontig3411_split_00001	Bin_1	db_bin_1	maxbin.009	metabat_igm.7		C_albicans-contigs	INFANT-GUT-ASSEMBLY-bin_20	INFANT-GUT-ASSEMBLY-bin_20	Cluster.5
Day17a_QCcontig3412_split_00001	Bin_1	db_bin_1	maxbin.009	metabat_igm.7		C_albicans-contigs	INFANT-GUT-ASSEMBLY-bin_14	INFANT-GUT-ASSEMBLY-bin_14	Cluster.4
Day17a_QCcontig3415_split_00001	Bin_1	db_bin_1	maxbin.009	metabat_igm.7		C_albicans-contigs	INFANT-GUT-ASSEMBLY-bin_20	INFANT-GUT-ASSEMBLY-bin_20	Cluster.12
Day17a_QCcontig3420_split_00001	Bin_1	db_bin_1	maxbin.009	metabat_igm.unbinned		C_albicans-contigs	INFANT-GUT-ASSEMBLY-bin_14	INFANT-GUT-ASSEMBLY-bin_14	Cluster.12
Day17a_QCcontig3421_split_00001	Bin_1	db_bin_1	maxbin.009	metabat_igm.7		C_albicans-contigs	INFANT-GUT-ASSEMBLY-bin_14	INFANT-GUT-ASSEMBLY-bin_14	Cluster.12
Day17a_QCcontig3424_split_00001	Bin_1	db_bin_1	maxbin.009	metabat_igm.7	Candida_albcans	C_albicans-contigs	INFANT-GUT-ASSEMBLY-bin_14	INFANT-GUT-ASSEMBLY-bin_14	Cluster.12
Day17a_QCcontig3425_split_00001	Bin_1	db_bin_1	maxbin.009	metabat_igm.7		C_albicans-contigs	INFANT-GUT-ASSEMBLY-bin_14	INFANT-GUT-ASSEMBLY-bin_14	Cluster.12
Day17a_QCcontig3427_split_00001	Bin_2	db_bin_1	maxbin.009	metabat_igm.7	Candida_albcans	C_albicans-contigs	INFANT-GUT-ASSEMBLY-bin_20	INFANT-GUT-ASSEMBLY-bin_20	Cluster.12
Day17a_QCcontig3428_split_00001	Bin_1	db_unbinned	maxbin.009	metabat_igm.6	Candida_albcans	C_albicans-contigs	INFANT-GUT-ASSEMBLY-bin_20	INFANT-GUT-ASSEMBLY-bin_20	Cluster.12
Day17a_QCcontig3429_split_00001	Bin_1	db_bin_1	maxbin.009	metabat_igm.7	Candida_albcans	C_albicans-contigs	INFANT-GUT-ASSEMBLY-bin_20	INFANT-GUT-ASSEMBLY-bin_20	Cluster.12
Day17a_QCcontig3431_split_00001	Bin_1	db_bin_1	maxbin.009	metabat_igm.7		C_albicans-contigs	INFANT-GUT-ASSEMBLY-bin_14	INFANT-GUT-ASSEMBLY-bin_14	Cluster.12
Day17a_QCcontig3432_split_00001	Bin_1	db_bin_1	maxbin.009	metabat_igm.7	Candida_albcans	C_albicans-contigs	INFANT-GUT-ASSEMBLY-bin_14	INFANT-GUT-ASSEMBLY-bin_14	Cluster.12
Day17a_QCcontig3433_split_00001	Bin_1	db_bin_1	maxbin.009	metabat_igm.7		C_albicans-contigs	INFANT-GUT-ASSEMBLY-bin_14	INFANT-GUT-ASSEMBLY-bin_14	Cluster.12
Day17a_QCcontig3434_split_00001	Bin_1	db_bin_1	maxbin.009	metabat_igm.7		C_albicans-contigs	INFANT-GUT-ASSEMBLY-bin_20	INFANT-GUT-ASSEMBLY-bin_20	Cluster.12
Day17a_QCcontig3435_split_00001	Bin_1	db_bin_1	maxbin.009	metabat_igm.8	Candida_albcans	C_albicans-contigs	INFANT-GUT-ASSEMBLY-bin_20	INFANT-GUT-ASSEMBLY-bin_20	Cluster.12
Day17a_QCcontig3437_split_00001	Bin_2	db_bin_1	maxbin.009	metabat_igm.7		C_albicans-contigs	INFANT-GUT-ASSEMBLY-bin_20	INFANT-GUT-ASSEMBLY-bin_20	Cluster.12
Day17a_QCcontig3439_split_00001	Bin_1	db_bin_1	maxbin.009	metabat_igm.7	Candida_albcans	C_albicans-contigs	INFANT-GUT-ASSEMBLY-bin_20	INFANT-GUT-ASSEMBLY-bin_20	Cluster.12
Day17a_QCcontig3440_split_00001	Bin_1	db_bin_1	maxbin.009	metabat_igm.7	Candida_albcans	C_albicans-contigs	INFANT-GUT-ASSEMBLY-bin_14	INFANT-GUT-ASSEMBLY-bin_14	Cluster.12
Day17a_QCcontig3442_split_00001	Bin_1	db_bin_1	maxbin.009	metabat_igm.8		C_albicans-contigs	INFANT-GUT-ASSEMBLY-bin_20	INFANT-GUT-ASSEMBLY-bin_20	Cluster.12
Day17a_QCcontig3443_split_00001	Bin_1	db_unbinned	maxbin.009	metabat_igm.6	Candida_albcans	C_albicans-contigs	INFANT-GUT-ASSEMBLY-bin_20	INFANT-GUT-ASSEMBLY-bin_20	Cluster.12
Day17a_QCcontig3444_split_00001	Bin_1	db_bin_1	maxbin.009	metabat_igm.7	Candida_albcans	C_albicans-contigs	INFANT-GUT-ASSEMBLY-bin_20	INFANT-GUT-ASSEMBLY-bin_20	Cluster.5
Day17a_QCcontig3447_split_00001	Bin_1	db_bin_1	maxbin.009	metabat_igm.7	Candida_albcans	C_albicans-contigs	INFANT-GUT-ASSEMBLY-bin_14	INFANT-GUT-ASSEMBLY-bin_14	Cluster.12
Day17a_QCcontig3448_split_00001	Bin_1	db_bin_1	maxbin.009	metabat_igm.7	Candida_albcans	C_albicans-contigs	INFANT-GUT-ASSEMBLY-bin_20	INFANT-GUT-ASSEMBLY-bin_20	Cluster.12
Day17a_QCcontig3449_split_00001	Bin_2	db_bin_1	maxbin.009	metabat_igm.7		C_albicans-contigs	INFANT-GUT-ASSEMBLY-bin_14	INFANT-GUT-ASSEMBLY-bin_14	Cluster.8
Day17a_QCcontig3450_split_00001	Bin_1	db_bin_1	maxbin.009	metabat_igm.8	Candida_albcans	C_albicans-contigs	INFANT-GUT-ASSEMBLY-bin_20	INFANT-GUT-ASSEMBLY-bin_20	Cluster.12
Day17a_QCcontig3451_split_00001	Bin_1	db_bin_1	maxbin.009	metabat_igm.7		C_albicans-contigs	INFANT-GUT-ASSEMBLY-bin_14	INFANT-GUT-ASSEMBLY-bin_14	Cluster.12
Day17a_QCcontig3452_split_00001	Bin_1	db_bin_1	maxbin.009	metabat_igm.7		C_albicans-contigs	INFANT-GUT-ASSEMBLY-bin_14	INFANT-GUT-ASSEMBLY-bin_14	Cluster.12
Day17a_QCcontig3453_split_00001	Bin_1	db_unbinned	maxbin.009	metabat_igm.unbinned		C_albicans-contigs	INFANT-GUT-ASSEMBLY-bin_20	INFANT-GUT-ASSEMBLY-bin_20	Cluster.12
Day17a_QCcontig3454_split_00001	Bin_1	db_bin_1	maxbin.009	metabat_igm.7		C_albicans-contigs	INFANT-GUT-ASSEMBLY-bin_14	INFANT-GUT-ASSEMBLY-bin_14	Cluster.12
Day17a_QCcontig3457_split_00001	Bin_1	db_bin_1	maxbin.009	metabat_igm.unbinned		C_albicans-contigs	INFANT-GUT-ASSEMBLY-bin_20	INFANT-GUT-ASSEMBLY-bin_20	Cluster.12
Day17a_QCcontig3458_split_00001	Bin_1	db_bin_1	maxbin.009	metabat_igm.7	Candida_albcans	C_albicans-contigs	INFANT-GUT-ASSEMBLY-bin_14	INFANT-GUT-ASSEMBLY-bin_14	Cluster.12
Day17a_QCcontig3459_split_00001	Bin_1	db_bin_1	maxbin.009	metabat_igm.7		C_albicans-contigs	INFANT-GUT-ASSEMBLY-bin_20	INFANT-GUT-ASSEMBLY-bin_20	Cluster.12
Day17a_QCcontig3462_split_00001	Bin_1	db_unbinned	maxbin.009	metabat_igm.unbinned		C_albicans-contigs	INFANT-GUT-ASSEMBLY-bin_20	INFANT-GUT-ASSEMBLY-bin_20	Cluster.12
Day17a_QCcontig3463_split_00001	Bin_1	db_bin_1	maxbin.009	metabat_igm.7	Candida_albcans	C_albicans-contigs	INFANT-GUT-ASSEMBLY-bin_14	INFANT-GUT-ASSEMBLY-bin_14	Cluster.12
Day17a_QCcontig3464_split_00001	Bin_1	db_bin_1	maxbin.009	metabat_igm.7		C_albicans-contigs	INFANT-GUT-ASSEMBLY-bin_20	INFANT-GUT-ASSEMBLY-bin_20	Cluster.12
Day17a_QCcontig3466_split_00001	Bin_1	db_bin_1	maxbin.009	metabat_igm.7		C_albicans-contigs	INFANT-GUT-ASSEMBLY-bin_14	INFANT-GUT-ASSEMBLY-bin_14	Cluster.12
Day17a_QCcontig3467_split_00001	Bin_1	db_bin_1	maxbin.009	metabat_igm.7		C_albicans-contigs	INFANT-GUT-ASSEMBLY-bin_14	INFANT-GUT-ASSEMBLY-bin_14	Cluster.12
Day17a_QCcontig3470_split_00001	Bin_1	db_bin_1	maxbin.009	metabat_igm.7		C_albicans-contigs	INFANT-GUT-ASSEMBLY-bin_20	INFANT-GUT-ASSEMBLY-bin_20	Cluster.12
Day17a_QCcontig3473_split_00001	Bin_1	db_bin_1	maxbin.009	metabat_igm.8	Candida_albcans	C_albicans-contigs	INFANT-GUT-ASSEMBLY-bin_14	INFANT-GUT-ASSEMBLY-bin_14	Cluster.12
Day17a_QCcontig3474_split_00001	Bin_1	db_bin_47	maxbin.009	metabat_igm.8		C_albicans-contigs	INFANT-GUT-ASSEMBLY-bin_20	INFANT-GUT-ASSEMBLY-bin_20	Cluster.12
Day17a_QCcontig3475_split_00001	Bin_1	db_bin_1	maxbin.009	metabat_igm.8		C_albicans-contigs	INFANT-GUT-ASSEMBLY-bin_20	INFANT-GUT-ASSEMBLY-bin_20	Cluster.12
Day17a_QCcontig3476_split_00001	Bin_1	db_bin_1	maxbin.009	metabat_igm.7	Candida_albcans	C_albicans-contigs	INFANT-GUT-ASSEMBLY-bin_14	INFANT-GUT-ASSEMBLY-bin_14	Cluster.12
Day17a_QCcontig3477_split_00001	Bin_1	db_unbinned	maxbin.008	metabat_igm.unbinned	Candida_albcans	C_albicans-contigs	INFANT-GUT-ASSEMBLY-bin_21	INFANT-GUT-ASSEMBLY-bin_21-refined_0	Cluster.5
Day17a_QCcontig3478_split_00001	Bin_1	db_bin_1	maxbin.009	metabat_igm.unbinned	Candida_albcans	C_albicans-contigs	INFANT-GUT-ASSEMBLY-bin_20	INFANT-GUT-ASSEMBLY-bin_20	Cluster.12
Day17a_QCcontig3480_split_00001	Bin_1	db_bin_1	maxbin.009	metabat_igm.7		C_albicans-contigs	INFANT-GUT-ASSEMBLY-bin_14	INFANT-GUT-ASSEMBLY-bin_14	Cluster.12
Day17a_QCcontig3481_split_00001	Bin_1	db_bin_1	maxbin.009	metabat_igm.7	Candida_albcans	C_albicans-contigs	INFANT-GUT-ASSEMBLY-bin_20	INFANT-GUT-ASSEMBLY-bin_20	Cluster.12
Day17a_QCcontig3482_split_00001	Bin_1	db_unbinned	maxbin.009	metabat_igm.unbinned		C_albicans-contigs	INFANT-GUT-ASSEMBLY-bin_20	INFANT-GUT-ASSEMBLY-bin_20	Cluster.12
Day17a_QCcontig3484_split_00001	Bin_1	db_bin_1	maxbin.009	metabat_igm.7	Candida_albcans	C_albicans-contigs	INFANT-GUT-ASSEMBLY-bin_14	INFANT-GUT-ASSEMBLY-bin_14	Cluster.12
Day17a_QCcontig3486_split_00001	Bin_1	db_bin_1	maxbin.009	metabat_igm.7		C_albicans-contigs	INFANT-GUT-ASSEMBLY-bin_14	INFANT-GUT-ASSEMBLY-bin_14	Cluster.12
Day17a_QCcontig3487_split_00001	Bin_1	db_bin_1	maxbin.009	metabat_igm.7	Candida_albcans	C_albicans-contigs	INFANT-GUT-ASSEMBLY-bin_14	INFANT-GUT-ASSEMBLY-bin_14	Cluster.12
Day17a_QCcontig3489_split_00001	Bin_2	db_bin_1	maxbin.009	metabat_igm.7		C_albicans-contigs	INFANT-GUT-ASSEMBLY-bin_20	INFANT-GUT-ASSEMBLY-bin_20	Cluster.12
Day17a_QCcontig3490_split_00001	Bin_1	db_bin_1	maxbin.009	metabat_igm.7		C_albicans-contigs	INFANT-GUT-ASSEMBLY-bin_20	INFANT-GUT-ASSEMBLY-bin_20	Cluster.12
Day17a_QCcontig3491_split_00001	Bin_1	db_bin_1	maxbin.009	metabat_igm.7		C_albicans-contigs	INFANT-GUT-ASSEMBLY-bin_20	INFANT-GUT-ASSEMBLY-bin_20	Cluster.12
Day17a_QCcontig3493_split_00001	Bin_1	db_bin_47	maxbin.009	metabat_igm.7		C_albicans-contigs	INFANT-GUT-ASSEMBLY-bin_20	INFANT-GUT-ASSEMBLY-bin_20	Cluster.12
Day17a_QCcontig3494_split_00001	Bin_1	db_bin_1	maxbin.009	metabat_igm.7	Candida_albcans	C_albicans-contigs	INFANT-GUT-ASSEMBLY-bin_14	INFANT-GUT-ASSEMBLY-bin_14	Cluster.9
Day17a_QCcontig3496_split_00001	Bin_1	db_bin_1	maxbin.009	metabat_igm.7		C_albicans-contigs	INFANT-GUT-ASSEMBLY-bin_20	INFANT-GUT-ASSEMBLY-bin_20	Cluster.12
Day17a_QCcontig3499_split_00001	Bin_1	db_bin_1	maxbin.009	metabat_igm.8		C_albicans-contigs	INFANT-GUT-ASSEMBLY-bin_20	INFANT-GUT-ASSEMBLY-bin_20	Cluster.16
Day17a_QCcontig349_split_00001	Bin_2	db_bin_1	maxbin.009	metabat_igm.7	Candida_albcans	C_albicans-contigs	INFANT-GUT-ASSEMBLY-bin_14	INFANT-GUT-ASSEMBLY-bin_14	Cluster.12
Day17a_QCcontig349_split_00002	Bin_2	db_bin_1	maxbin.009	metabat_igm.7	Candida_albcans	C_albicans-contigs	INFANT-GUT-ASSEMBLY-bin_14	INFANT-GUT-ASSEMBLY-bin_14	Cluster.12
Day17a_QCcontig3500_split_00001	Bin_1	db_unbinned	maxbin.009	metabat_igm.unbinned	Candida_albcans	C_albicans-contigs	INFANT-GUT-ASSEMBLY-bin_20	INFANT-GUT-ASSEMBLY-bin_20	Cluster.12
Day17a_QCcontig3501_split_00001	Bin_1	db_bin_1	maxbin.009	metabat_igm.8	Candida_albcans	C_albicans-contigs	INFANT-GUT-ASSEMBLY-bin_14	INFANT-GUT-ASSEMBLY-bin_14	Cluster.12
Day17a_QCcontig3502_split_00001	Bin_1	db_bin_1	maxbin.009	metabat_igm.8		C_albicans-contigs	INFANT-GUT-ASSEMBLY-bin_20	INFANT-GUT-ASSEMBLY-bin_20	Cluster.12
Day17a_QCcontig3503_split_00001	Bin_1	db_bin_1	maxbin.009	metabat_igm.8		C_albicans-contigs	INFANT-GUT-ASSEMBLY-bin_20	INFANT-GUT-ASSEMBLY-bin_20	Cluster.12
Day17a_QCcontig3505_split_00001	Bin_1	db_unbinned	maxbin.009	metabat_igm.6	Candida_albcans	C_albicans-contigs	INFANT-GUT-ASSEMBLY-bin_20	INFANT-GUT-ASSEMBLY-bin_20	Cluster.12
Day17a_QCcontig3506_split_00001	Bin_1	db_bin_1	maxbin.009	metabat_igm.7		C_albicans-contigs	INFANT-GUT-ASSEMBLY-bin_20	INFANT-GUT-ASSEMBLY-bin_20	Cluster.12
Day17a_QCcontig3508_split_00001	Bin_1	db_bin_1	maxbin.009	metabat_igm.7		C_albicans-contigs	INFANT-GUT-ASSEMBLY-bin_20	INFANT-GUT-ASSEMBLY-bin_20	Cluster.12
Day17a_QCcontig3510_split_00001	Bin_1	db_bin_1	maxbin.009	metabat_igm.8		C_albicans-contigs	INFANT-GUT-ASSEMBLY-bin_20	INFANT-GUT-ASSEMBLY-bin_20	Cluster.12
Day17a_QCcontig3511_split_00001	Bin_2	db_bin_1	maxbin.009	metabat_igm.7		C_albicans-contigs	INFANT-GUT-ASSEMBLY-bin_14	INFANT-GUT-ASSEMBLY-bin_14	Cluster.12
Day17a_QCcontig3512_split_00001	Bin_1	db_bin_1	maxbin.009	metabat_igm.7	Candida_albcans	C_albicans-contigs	INFANT-GUT-ASSEMBLY-bin_14	INFANT-GUT-ASSEMBLY-bin_14	Cluster.12
Day17a_QCcontig3514_split_00001	Bin_1	db_bin_1	maxbin.008	metabat_igm.unbinned		C_albicans-contigs	INFANT-GUT-ASSEMBLY-bin_21	INFANT-GUT-ASSEMBLY-bin_21-refined_0	Cluster.5
Day17a_QCcontig3516_split_00001	Bin_1	db_bin_1	maxbin.009	metabat_igm.7		C_albicans-contigs	INFANT-GUT-ASSEMBLY-bin_20	INFANT-GUT-ASSEMBLY-bin_20	Cluster.12
Day17a_QCcontig3518_split_00001	Bin_1	db_bin_1	maxbin.009	metabat_igm.7	Candida_albcans	C_albicans-contigs	INFANT-GUT-ASSEMBLY-bin_20	INFANT-GUT-ASSEMBLY-bin_20	Cluster.12
Day17a_QCcontig3519_split_00001	Bin_1	db_bin_1	maxbin.009	metabat_igm.7		C_albicans-contigs	INFANT-GUT-ASSEMBLY-bin_14	INFANT-GUT-ASSEMBLY-bin_14	Cluster.12
Day17a_QCcontig3520_split_00001	Bin_1	db_bin_1	maxbin.009	metabat_igm.7		C_albicans-contigs	INFANT-GUT-ASSEMBLY-bin_20	INFANT-GUT-ASSEMBLY-bin_20	Cluster.12
Day17a_QCcontig3526_split_00001	Bin_1	db_bin_1	maxbin.009	metabat_igm.7	Candida_albcans	C_albicans-contigs	INFANT-GUT-ASSEMBLY-bin_14	INFANT-GUT-ASSEMBLY-bin_14	Cluster.12
Day17a_QCcontig3527_split_00001	Bin_1	db_unbinned	maxbin.009	metabat_igm.6	Candida_albcans	C_albicans-contigs	INFANT-GUT-ASSEMBLY-bin_20	INFANT-GUT-ASSEMBLY-bin_20	Cluster.12
Day17a_QCcontig3528_split_00001	Bin_1	db_bin_1	maxbin.009	metabat_igm.8	Candida_albcans	C_albicans-contigs	INFANT-GUT-ASSEMBLY-bin_20	INFANT-GUT-ASSEMBLY-bin_20	Cluster.12
Day17a_QCcontig3529_split_00001	Bin_1	db_bin_1	maxbin.009	metabat_igm.unbinned	Candida_albcans	C_albicans-contigs	INFANT-GUT-ASSEMBLY-bin_20	INFANT-GUT-ASSEMBLY-bin_20	Cluster.12
Day17a_QCcontig3530_split_00001	Bin_1	db_bin_1	maxbin.009	metabat_igm.8		C_albicans-contigs	INFANT-GUT-ASSEMBLY-bin_20	INFANT-GUT-ASSEMBLY-bin_20	Cluster.12
Day17a_QCcontig3531_split_00001	Bin_1	db_bin_1	maxbin.009	metabat_igm.7	Candida_albcans	C_albicans-contigs	INFANT-GUT-ASSEMBLY-bin_20	INFANT-GUT-ASSEMBLY-bin_20	Cluster.12
Day17a_QCcontig3533_split_00001	Bin_1	db_bin_1	maxbin.009	metabat_igm.7	Candida_albcans	C_albicans-contigs	INFANT-GUT-ASSEMBLY-bin_20	INFANT-GUT-ASSEMBLY-bin_20	Cluster.12
Day17a_QCcontig3534_split_00001	Bin_1	db_bin_1	maxbin.009	metabat_igm.8		C_albicans-contigs	INFANT-GUT-ASSEMBLY-bin_14	INFANT-GUT-ASSEMBLY-bin_14	Cluster.7
Day17a_QCcontig3537_split_00001	Bin_1	db_bin_1	maxbin.009	metabat_igm.8		C_albicans-contigs	INFANT-GUT-ASSEMBLY-bin_20	INFANT-GUT-ASSEMBLY-bin_20	Cluster.7
Day17a_QCcontig3538_split_00001	Bin_1	db_bin_1	maxbin.009	metabat_igm.8		C_albicans-contigs	INFANT-GUT-ASSEMBLY-bin_20	INFANT-GUT-ASSEMBLY-bin_20	Cluster.12
Day17a_QCcontig3542_split_00001	Bin_1	db_bin_1	maxbin.009	metabat_igm.7	Candida_albcans	C_albicans-contigs	INFANT-GUT-ASSEMBLY-bin_20	INFANT-GUT-ASSEMBLY-bin_20	Cluster.12
Day17a_QCcontig3544_split_00001	Bin_1	db_bin_1	maxbin.009	metabat_igm.7	Candida_albcans	C_albicans-contigs	INFANT-GUT-ASSEMBLY-bin_14	INFANT-GUT-ASSEMBLY-bin_14	Cluster.12
Day17a_QCcontig3545_split_00001	Bin_1	db_bin_1	maxbin.009	metabat_igm.7		C_albicans-contigs	INFANT-GUT-ASSEMBLY-bin_14	INFANT-GUT-ASSEMBLY-bin_14	Cluster.12
Day17a_QCcontig3547_split_00001	Bin_1	db_bin_1	maxbin.009	metabat_igm.7		C_albicans-contigs	INFANT-GUT-ASSEMBLY-bin_14	INFANT-GUT-ASSEMBLY-bin_14	Cluster.12
Day17a_QCcontig3548_split_00001	Bin_1	db_bin_1	maxbin.009	metabat_igm.8	Candida_albcans	C_albicans-contigs	INFANT-GUT-ASSEMBLY-bin_14	INFANT-GUT-ASSEMBLY-bin_14	Cluster.12
Day17a_QCcontig3549_split_00001	Bin_1	db_bin_1	maxbin.009	metabat_igm.7	Candida_albcans	C_albicans-contigs	INFANT-GUT-ASSEMBLY-bin_14	INFANT-GUT-ASSEMBLY-bin_14	Cluster.2
Day17a_QCcontig354_split_00001	Bin_2	db_bin_1	maxbin.009	metabat_igm.7	Candida_albcans	C_albicans-contigs	INFANT-GUT-ASSEMBLY-bin_14	INFANT-GUT-ASSEMBLY-bin_14	Cluster.12
Day17a_QCcontig3550_split_00001	Bin_2	db_bin_1	maxbin.009	metabat_igm.7	Candida_albcans	C_albicans-contigs	INFANT-GUT-ASSEMBLY-bin_14	INFANT-GUT-ASSEMBLY-bin_14	Cluster.12
Day17a_QCcontig3551_split_00001	Bin_1	db_unbinned	maxbin.009	metabat_igm.7		C_albicans-contigs	INFANT-GUT-ASSEMBLY-bin_20	INFANT-GUT-ASSEMBLY-bin_20	Cluster.12
Day17a_QCcontig3552_split_00001	Bin_1	db_bin_1	maxbin.009	metabat_igm.6	Candida_albcans	C_albicans-contigs	INFANT-GUT-ASSEMBLY-bin_20	INFANT-GUT-ASSEMBLY-bin_20	Cluster.12
Day17a_QCcontig3553_split_00001	Bin_1	db_bin_1	maxbin.009	metabat_igm.unbinned	Candida_albcans	C_albicans-contigs	INFANT-GUT-ASSEMBLY-bin_20	INFANT-GUT-ASSEMBLY-bin_20	Cluster.12
Day17a_QCcontig3555_split_00001	Bin_1	db_bin_1	maxbin.009	metabat_igm.8		C_albicans-contigs	INFANT-GUT-ASSEMBLY-bin_20	INFANT-GUT-ASSEMBLY-bin_20	Cluster.12
Day17a_QCcontig3556_split_00001	Bin_1	db_bin_1	maxbin.009	metabat_igm.7		C_albicans-contigs	INFANT-GUT-ASSEMBLY-bin_20	INFANT-GUT-ASSEMBLY-bin_20	Cluster.12
Day17a_QCcontig3558_split_00001	Bin_1	db_bin_1	maxbin.009	metabat_igm.7		C_albicans-contigs	INFANT-GUT-ASSEMBLY-bin_14	INFANT-GUT-ASSEMBLY-bin_14	Cluster.12
Day17a_QCcontig3559_split_00001	Bin_1	db_bin_1	maxbin.009	metabat_igm.7	Candida_albcans	C_albicans-contigs	INFANT-GUT-ASSEMBLY-bin_20	INFANT-GUT-ASSEMBLY-bin_20	Cluster.12
Day17a_QCcontig3560_split_00001	Bin_1	db_bin_1	maxbin.009	metabat_igm.7		C_albicans-contigs	INFANT-GUT-ASSEMBLY-bin_20	INFANT-GUT-ASSEMBLY-bin_20	Cluster.12
Day17a_QCcontig3561_split_00001	Bin_1	db_bin_1	maxbin.009	metabat_igm.7		C_albicans-contigs	INFANT-GUT-ASSEMBLY-bin_20	INFANT-GUT-ASSEMBLY-bin_20	Cluster.12
Day17a_QCcontig3563_split_00001	Bin_1	db_bin_1	maxbin.009	metabat_igm.7		C_albicans-contigs	INFANT-GUT-ASSEMBLY-bin_14	INFANT-GUT-ASSEMBLY-bin_14	Cluster.12
Day17a_QCcontig3564_split_00001	Bin_1	db_unbinned	maxbin.009	metabat_igm.unbinned		C_albicans-contigs	INFANT-GUT-ASSEMBLY-bin_20	INFANT-GUT-ASSEMBLY-bin_20	Cluster.12
Day17a_QCcontig3565_split_00001	Bin_1	db_bin_7	maxbin.009	metabat_igm.unbinned	Candida_albcans	C_albicans-contigs	INFANT-GUT-ASSEMBLY-bin_20	INFANT-GUT-ASSEMBLY-bin_20	Cluster.12
Day17a_QCcontig3568_split_00001	Bin_1	db_bin_1	maxbin.009	metabat_igm.6	Candida_albcans	C_albicans-contigs	INFANT-GUT-ASSEMBLY-bin_20	INFANT-GUT-ASSEMBLY-bin_20	Cluster.12
Day17a_QCcontig3570_split_00001	Bin_1	db_bin_1	maxbin.009	metabat_igm.7	Candida_albcans	C_albicans-contigs	INFANT-GUT-ASSEMBLY-bin_20	INFANT-GUT-ASSEMBLY-bin_20	Cluster.12
Day17a_QCcontig3571_split_00001	Bin_1	db_bin_7	maxbin.009	metabat_igm.unbinned		C_albicans-contigs	INFANT-GUT-ASSEMBLY-bin_20	INFANT-GUT-ASSEMBLY-bin_20	Cluster.12
Day17a_QCcontig3572_split_00001	Bin_1	db_bin_1	maxbin.009	metabat_igm.7		C_albicans-contigs	INFANT-GUT-ASSEMBLY-bin_20	INFANT-GUT-ASSEMBLY-bin_20	Cluster.12
Day17a_QCcontig3573_split_00001	Bin_1	db_bin_1	maxbin.009	metabat_igm.7		C_albicans-contigs	INFANT-GUT-ASSEMBLY-bin_20	INFANT-GUT-ASSEMBLY-bin_20	Cluster.12
Day17a_QCcontig3574_split_00001	Bin_1	db_bin_1	maxbin.009	metabat_igm.7		C_albicans-contigs	INFANT-GUT-ASSEMBLY-bin_14	INFANT-GUT-ASSEMBLY-bin_14	Cluster.12
Day17a_QCcontig3575_split_00001	Bin_1	db_bin_47	maxbin.009	metabat_igm.7	Candida_albcans	C_albicans-contigs	INFANT-GUT-ASSEMBLY-bin_14	INFANT-GUT-ASSEMBLY-bin_14	Cluster.12
Day17a_QCcontig3576_split_00001	Bin_1	db_bin_1	maxbin.009	metabat_igm.8	Candida_albcans	C_albicans-contigs	INFANT-GUT-ASSEMBLY-bin_14	INFANT-GUT-ASSEMBLY-bin_14	Cluster.12
Day17a_QCcontig3577_split_00001	Bin_1	db_bin_1	maxbin.009	metabat_igm.7		C_albicans-contigs	INFANT-GUT-ASSEMBLY-bin_14	INFANT-GUT-ASSEMBLY-bin_14	Cluster.12
Day17a_QCcontig3579_split_00001	Bin_1	db_bin_1	maxbin.009	metabat_igm.7		C_albicans-contigs	INFANT-GUT-ASSEMBLY-bin_14	INFANT-GUT-ASSEMBLY-bin_14	Cluster.7
Day17a_QCcontig3580_split_00001	Bin_1	db_bin_1	maxbin.009	metabat_igm.7		C_albicans-contigs	INFANT-GUT-ASSEMBLY-bin_20	INFANT-GUT-ASSEMBLY-bin_20	Cluster.12
Day17a_QCcontig3582_split_00001	Bin_1	db_bin_1	maxbin.009	metabat_igm.7	Candida_albcans	C_albicans-contigs	INFANT-GUT-ASSEMBLY-bin_14	INFANT-GUT-ASSEMBLY-bin_14	Cluster.12
Day17a_QCcontig3584_split_00001	Bin_2	db_bin_1	maxbin.009	metabat_igm.7		C_albicans-contigs	INFANT-GUT-ASSEMBLY-bin_14	INFANT-GUT-ASSEMBLY-bin_14	Cluster.12
Day17a_QCcontig3585_split_00001	Bin_1	db_unbinned	maxbin.008	metabat_igm.6	Candida_albcans	C_albicans-contigs	INFANT-GUT-ASSEMBLY-bin_20	INFANT-GUT-ASSEMBLY-bin_20	Cluster.12
Day17a_QCcontig3586_split_00001	Bin_1	db_bin_1	maxbin.009	metabat_igm.7	Candida_albcans	C_albicans-contigs	INFANT-GUT-ASSEMBLY-bin_20	INFANT-GUT-ASSEMBLY-bin_20	Cluster.12
Day17a_QCcontig3588_split_00001	Bin_1	db_bin_1	maxbin.009	metabat_igm.8	Candida_albcans	C_albicans-contigs	INFANT-GUT-ASSEMBLY-bin_14	INFANT-GUT-ASSEMBLY-bin_14	Cluster.12
Day17a_QCcontig3589_split_00001	Bin_1	db_bin_1	maxbin.009	metabat_igm.7	Candida_albcans	C_albicans-contigs	INFANT-GUT-ASSEMBLY-bin_20	INFANT-GUT-ASSEMBLY-bin_20	Cluster.12
Day17a_QCcontig3596_split_00001	Bin_1	db_bin_1	maxbin.009	metabat_igm.6	Candida_albcans	C_albicans-contigs	INFANT-GUT-ASSEMBLY-bin_20	INFANT-GUT-ASSEMBLY-bin_20	Cluster.12
Day17a_QCcontig3597_split_00001	Bin_1	db_bin_1	maxbin.009	metabat_igm.8		C_albicans-contigs	INFANT-GUT-ASSEMBLY-bin_20	INFANT-GUT-ASSEMBLY-bin_20	Cluster.12
Day17a_QCcontig3598_split_00001	Bin_1	db_bin_1	maxbin.009	metabat_igm.7		C_albicans-contigs	INFANT-GUT-ASSEMBLY-bin_20	INFANT-GUT-ASSEMBLY-bin_20	Cluster.12
Day17a_QCcontig3604_split_00001	Bin_1	db_bin_1	maxbin.009	metabat_igm.7	Candida_albcans	C_albicans-contigs	INFANT-GUT-ASSEMBLY-bin_14	INFANT-GUT-ASSEMBLY-bin_14	Cluster.12
Day17a_QCcontig3605_split_00001	Bin_1	db_unbinned	maxbin.009	metabat_igm.unbinned		C_albicans-contigs	INFANT-GUT-ASSEMBLY-bin_20	INFANT-GUT-ASSEMBLY-bin_20	Cluster.5
Day17a_QCcontig3607_split_00001	Bin_1	db_unbinned	maxbin.009	metabat_igm.unbinned	Candida_albcans	C_albicans-contigs	INFANT-GUT-ASSEMBLY-bin_21	INFANT-GUT-ASSEMBLY-bin_21-refined_0	Cluster.12
Day17a_QCcontig3610_split_00001	Bin_1	db_bin_1	maxbin.009	metabat_igm.8		C_albicans-contigs	INFANT-GUT-ASSEMBLY-bin_20	INFANT-GUT-ASSEMBLY-bin_20	Cluster.12
Day17a_QCcontig3611_split_00001	Bin_1	db_bin_1	maxbin.009	metabat_igm.8	Candida_albcans	C_albicans-contigs	INFANT-GUT-ASSEMBLY-bin_20	INFANT-GUT-ASSEMBLY-bin_20	Cluster.12
Day17a_QCcontig3615_split_00001	Bin_1	db_bin_1	maxbin.009	metabat_igm.unbinned	Candida_albcans	C_albicans-contigs	INFANT-GUT-ASSEMBLY-bin_20	INFANT-GUT-ASSEMBLY-bin_20	Cluster.12
Day17a_QCcontig3616_split_00001	Bin_1	db_bin_1	maxbin.009	metabat_igm.unbinned	Candida_albcans	C_albicans-contigs	INFANT-GUT-ASSEMBLY-bin_20	INFANT-GUT-ASSEMBLY-bin_20	Cluster.12
Day17a_QCcontig3617_split_00001	Bin_1	db_unbinned	maxbin.009	metabat_igm.unbinned		C_albicans-contigs	INFANT-GUT-ASSEMBLY-bin_20	INFANT-GUT-ASSEMBLY-bin_20	Cluster.12
Day17a_QCcontig3620_split_00001	Bin_1	db_bin_1	maxbin.009	metabat_igm.6	Candida_albcans	C_albicans-contigs	INFANT-GUT-ASSEMBLY-bin_20	INFANT-GUT-ASSEMBLY-bin_20	Cluster.12
Day17a_QCcontig3621_split_00001	Bin_1	db_unbinned	maxbin.008	metabat_igm.6		C_albicans-contigs	INFANT-GUT-ASSEMBLY-bin_20	INFANT-GUT-ASSEMBLY-bin_20	Cluster.12
Day17a_QCcontig3622_split_00001	Bin_1	db_bin_1	maxbin.009	metabat_igm.7	Candida_albcans	C_albicans-contigs	INFANT-GUT-ASSEMBLY-bin_14	INFANT-GUT-ASSEMBLY-bin_14	Cluster.12
Day17a_QCcontig3623_split_00001	Bin_1	db_bin_1	maxbin.009	metabat_igm.8	Candida_albcans	C_albicans-contigs	INFANT-GUT-ASSEMBLY-bin_20	INFANT-GUT-ASSEMBLY-bin_20	Cluster.12
Day17a_QCcontig3624_split_00001	Bin_1	db_bin_1	maxbin.009	metabat_igm.8		C_albicans-contigs	INFANT-GUT-ASSEMBLY-bin_20	INFANT-GUT-ASSEMBLY-bin_20	Cluster.12
Day17a_QCcontig3625_split_00001	Bin_1	db_unbinned	maxbin.009	metabat_igm.6		C_albicans-contigs	INFANT-GUT-ASSEMBLY-bin_20	INFANT-GUT-ASSEMBLY-bin_20	Cluster.12
Day17a_QCcontig3630_split_00001	Bin_1	db_bin_1	maxbin.009	metabat_igm.8		C_albicans-contigs	INFANT-GUT-ASSEMBLY-bin_20	INFANT-GUT-ASSEMBLY-bin_20	Cluster.12
Day17a_QCcontig3631_split_00001	Bin_1	db_bin_1	maxbin.009	metabat_igm.7		C_albicans-contigs	INFANT-GUT-ASSEMBLY-bin_20	INFANT-GUT-ASSEMBLY-bin_20	Cluster.12
Day17a_QCcontig3632_split_00001	Bin_1	db_bin_1	maxbin.009	metabat_igm.unbinned		C_albicans-contigs	INFANT-GUT-ASSEMBLY-bin_20	INFANT-GUT-ASSEMBLY-bin_20	Cluster.12
Day17a_QCcontig3636_split_00001	Bin_1	db_bin_1	maxbin.009	metabat_igm.8	Candida_albcans	C_albicans-contigs	INFANT-GUT-ASSEMBLY-bin_20	INFANT-GUT-ASSEMBLY-bin_20	Cluster.12
Day17a_QCcontig3637_split_00001	Bin_1	db_bin_1	maxbin.009	metabat_igm.7		C_albicans-contigs	INFANT-GUT-ASSEMBLY-bin_14	INFANT-GUT-ASSEMBLY-bin_14	Cluster.12
Day17a_QCcontig3643_split_00001	Bin_1	db_bin_1	maxbin.009	metabat_igm.7	Candida_albcans	C_albicans-contigs	INFANT-GUT-ASSEMBLY-bin_14	INFANT-GUT-ASSEMBLY-bin_14	Cluster.12
Day17a_QCcontig3644_split_00001	Bin_1	db_unbinned	maxbin.009	metabat_igm.unbinned		C_albicans-contigs	INFANT-GUT-ASSEMBLY-bin_20	INFANT-GUT-ASSEMBLY-bin_20	Cluster.12
Day17a_QCcontig3645_split_00001	Bin_1	db_bin_1	maxbin.009	metabat_igm.7		C_albicans-contigs	INFANT-GUT-ASSEMBLY-bin_14	INFANT-GUT-ASSEMBLY-bin_14	Cluster.12
Day17a_QCcontig3647_split_00001	Bin_1	db_bin_7	maxbin.009	metabat_igm.7	Candida_albcans	C_albicans-contigs	INFANT-GUT-ASSEMBLY-bin_20	INFANT-GUT-ASSEMBLY-bin_20	Cluster.12
Day17a_QCcontig3648_split_00001	Bin_1	db_bin_1	maxbin.009	metabat_igm.6	Candida_albcans	C_albicans-contigs	INFANT-GUT-ASSEMBLY-bin_20	INFANT-GUT-ASSEMBLY-bin_20	Cluster.12
Day17a_QCcontig3649_split_00001	Bin_1	db_bin_1	maxbin.009	metabat_igm.7	Candida_albcans	C_albicans-contigs	INFANT-GUT-ASSEMBLY-bin_14	INFANT-GUT-ASSEMBLY-bin_14	Cluster.12
Day17a_QCcontig3650_split_00001	Bin_1	db_bin_1	maxbin.009	metabat_igm.7	Candida_albcans	C_albicans-contigs	INFANT-GUT-ASSEMBLY-bin_14	INFANT-GUT-ASSEMBLY-bin_14	Cluster.12
Day17a_QCcontig3653_split_00001	Bin_1	db_unbinned	maxbin.009	metabat_igm.6		C_albicans-contigs	INFANT-GUT-ASSEMBLY-bin_20	INFANT-GUT-ASSEMBLY-bin_20	Cluster.12
Day17a_QCcontig3657_split_00001	Bin_1	db_bin_1	maxbin.009	metabat_igm.7		C_albicans-contigs	INFANT-GUT-ASSEMBLY-bin_20	INFANT-GUT-ASSEMBLY-bin_20	Cluster.12
Day17a_QCcontig3658_split_00001	Bin_1	db_bin_1	maxbin.009	metabat_igm.6		C_albicans-contigs	INFANT-GUT-ASSEMBLY-bin_20	INFANT-GUT-ASSEMBLY-bin_20	Cluster.12
Day17a_QCcontig3659_split_00001	Bin_1	db_bin_1	maxbin.009	metabat_igm.7	Candida_albcans	C_albicans-contigs	INFANT-GUT-ASSEMBLY-bin_20	INFANT-GUT-ASSEMBLY-bin_20	Cluster.12
Day17a_QCcontig3661_split_00001	Bin_1	db_bin_1	maxbin.009	metabat_igm.7		C_albicans-contigs	INFANT-GUT-ASSEMBLY-bin_14	INFANT-GUT-ASSEMBLY-bin_14	Cluster.12
Day17a_QCcontig3662_split_00001	Bin_1	db_unbinned	maxbin.009	metabat_igm.6	Candida_albcans	C_albicans-contigs	INFANT-GUT-ASSEMBLY-bin_20	INFANT-GUT-ASSEMBLY-bin_20	Cluster.12
Day17a_QCcontig3664_split_00001	Bin_1	db_bin_1	maxbin.009	metabat_igm.6	Candida_albcans	C_albicans-contigs	INFANT-GUT-ASSEMBLY-bin_20	INFANT-GUT-ASSEMBLY-bin_20	Cluster.12
Day17a_QCcontig3667_split_00001	Bin_1	db_bin_1	maxbin.009	metabat_igm.unbinned		C_albicans-contigs	INFANT-GUT-ASSEMBLY-bin_14	INFANT-GUT-ASSEMBLY-bin_14	Cluster.12
Day17a_QCcontig3668_split_00001	Bin_1	db_bin_1	maxbin.009	metabat_igm.7	Candida_albcans	C_albicans-contigs	INFANT-GUT-ASSEMBLY-bin_20	INFANT-GUT-ASSEMBLY-bin_20	Cluster.12
Day17a_QCcontig3669_split_00001	Bin_1	db_bin_1	maxbin.009	metabat_igm.8		C_albicans-contigs	INFANT-GUT-ASSEMBLY-bin_20	INFANT-GUT-ASSEMBLY-bin_20	Cluster.12
Day17a_QCcontig3670_split_00001	Bin_1	db_bin_1	maxbin.009	metabat_igm.7	Candida_albcans	C_albicans-contigs	INFANT-GUT-ASSEMBLY-bin_14	INFANT-GUT-ASSEMBLY-bin_14	Cluster.12
Day17a_QCcontig3671_split_00001	Bin_1	db_bin_1	maxbin.009	metabat_igm.8		C_albicans-contigs	INFANT-GUT-ASSEMBLY-bin_20	INFANT-GUT-ASSEMBLY-bin_20	Cluster.12
Day17a_QCcontig3672_split_00001	Bin_1	db_bin_1	maxbin.009	metabat_igm.8	Candida_albcans	C_albicans-contigs	INFANT-GUT-ASSEMBLY-bin_20	INFANT-GUT-ASSEMBLY-bin_20	Cluster.12
Day17a_QCcontig3679_split_00001	Bin_1	db_bin_1	maxbin.009	metabat_igm.7	Candida_albcans	C_albicans-contigs	INFANT-GUT-ASSEMBLY-bin_14	INFANT-GUT-ASSEMBLY-bin_14	Cluster.12
Day17a_QCcontig3681_split_00001	Bin_1	db_bin_1	maxbin.009	metabat_igm.7	Candida_albcans	C_albicans-contigs	INFANT-GUT-ASSEMBLY-bin_20	INFANT-GUT-ASSEMBLY-bin_20	Cluster.12
Day17a_QCcontig3684_split_00001	Bin_1	db_bin_1	maxbin.009	metabat_igm.8	Candida_albcans	C_albicans-contigs	INFANT-GUT-ASSEMBLY-bin_20	INFANT-GUT-ASSEMBLY-bin_20	Cluster.12
Day17a_QCcontig3686_split_00001	Bin_1	db_bin_1	maxbin.009	metabat_igm.7		C_albicans-contigs	INFANT-GUT-ASSEMBLY-bin_20	INFANT-GUT-ASSEMBLY-bin_20	Cluster.12
Day17a_QCcontig3687_split_00001	Bin_1	db_bin_1	maxbin.009	metabat_igm.8		C_albicans-contigs	INFANT-GUT-ASSEMBLY-bin_20	INFANT-GUT-ASSEMBLY-bin_20	Cluster.12
Day17a_QCcontig3688_split_00001	Bin_1	db_bin_1	maxbin.009	metabat_igm.8		C_albicans-contigs	INFANT-GUT-ASSEMBLY-bin_20	INFANT-GUT-ASSEMBLY-bin_20	Cluster.12
Day17a_QCcontig3690_split_00001	Bin_1	db_bin_1	maxbin.009	metabat_igm.unbinned	Candida_albcans	C_albicans-contigs	INFANT-GUT-ASSEMBLY-bin_20	INFANT-GUT-ASSEMBLY-bin_20	Cluster.12
Day17a_QCcontig3691_split_00001	Bin_1	db_unbinned	maxbin.008	metabat_igm.unbinned	Candida_albcans	C_albicans-contigs	INFANT-GUT-ASSEMBLY-bin_21	INFANT-GUT-ASSEMBLY-bin_21-refined_0	Cluster.5
Day17a_QCcontig3694_split_00001	Bin_1	db_unbinned	maxbin.009	metabat_igm.6	Candida_albcans	C_albicans-contigs	INFANT-GUT-ASSEMBLY-bin_20	INFANT-GUT-ASSEMBLY-bin_20	Cluster.12
Day17a_QCcontig3695_split_00001	Bin_1	db_bin_1	maxbin.009	metabat_igm.8	Candida_albcans	C_albicans-contigs	INFANT-GUT-ASSEMBLY-bin_20	INFANT-GUT-ASSEMBLY-bin_20	Cluster.12
Day17a_QCcontig3699_split_00001	Bin_1	db_bin_1	maxbin.009	metabat_igm.8		C_albicans-contigs	INFANT-GUT-ASSEMBLY-bin_20	INFANT-GUT-ASSEMBLY-bin_20	Cluster.12
Day17a_QCcontig3700_split_00001	Bin_1	db_bin_1	maxbin.009	metabat_igm.7		C_albicans-contigs	INFANT-GUT-ASSEMBLY-bin_14	INFANT-GUT-ASSEMBLY-bin_14	Cluster.12
Day17a_QCcontig3701_split_00001	Bin_1	db_bin_1	maxbin.009	metabat_igm.unbinned	Candida_albcans	C_albicans-contigs	INFANT-GUT-ASSEMBLY-bin_20	INFANT-GUT-ASSEMBLY-bin_20	Cluster.12
Day17a_QCcontig3705_split_00001	Bin_1	db_unbinned	maxbin.009	metabat_igm.8	Candida_albcans	C_albicans-contigs	INFANT-GUT-ASSEMBLY-bin_20	INFANT-GUT-ASSEMBLY-bin_20	Cluster.12
Day17a_QCcontig3707_split_00001	Bin_1	db_bin_1	maxbin.009	metabat_igm.unbinned	Candida_albcans	C_albicans-contigs	INFANT-GUT-ASSEMBLY-bin_20	INFANT-GUT-ASSEMBLY-bin_20	Cluster.12
Day17a_QCcontig3708_split_00001	Bin_1	db_unbinned	maxbin.009	metabat_igm.6	Candida_albcans	C_albicans-contigs	INFANT-GUT-ASSEMBLY-bin_20	INFANT-GUT-ASSEMBLY-bin_20	Cluster.12
Day17a_QCcontig3709_split_00001	Bin_1	db_bin_1	maxbin.009	metabat_igm.8		C_albicans-contigs	INFANT-GUT-ASSEMBLY-bin_20	INFANT-GUT-ASSEMBLY-bin_20	Cluster.12
Day17a_QCcontig3711_split_00001	Bin_1	db_bin_1	maxbin.009	metabat_igm.unbinned		C_albicans-contigs	INFANT-GUT-ASSEMBLY-bin_20	INFANT-GUT-ASSEMBLY-bin_20	Cluster.12
Day17a_QCcontig3714_split_00001	Bin_1	db_bin_1	maxbin.009	metabat_igm.8		C_albicans-contigs	INFANT-GUT-ASSEMBLY-bin_20	INFANT-GUT-ASSEMBLY-bin_20	Cluster.12
Day17a_QCcontig3715_split_00001	Bin_1	db_bin_1	maxbin.009	metabat_igm.8	Candida_albcans	C_albicans-contigs	INFANT-GUT-ASSEMBLY-bin_14	INFANT-GUT-ASSEMBLY-bin_14	Cluster.12
Day17a_QCcontig3716_split_00001	Bin_1	db_bin_1	maxbin.009	metabat_igm.6	Candida_albcans	C_albicans-contigs	INFANT-GUT-ASSEMBLY-bin_20	INFANT-GUT-ASSEMBLY-bin_20	Cluster.12
Day17a_QCcontig3720_split_00001	Bin_1	db_bin_1	maxbin.009	metabat_igm.8	Candida_albcans	C_albicans-contigs	INFANT-GUT-ASSEMBLY-bin_14	INFANT-GUT-ASSEMBLY-bin_14	Cluster.12
Day17a_QCcontig3722_split_00001	Bin_1	db_bin_7	maxbin.009	metabat_igm.8	Candida_albcans	C_albicans-contigs	INFANT-GUT-ASSEMBLY-bin_20	INFANT-GUT-ASSEMBLY-bin_20	Cluster.12
Day17a_QCcontig3723_split_00001	Bin_1	db_unbinned	maxbin.009	metabat_igm.6	Candida_albcans	C_albicans-contigs	INFANT-GUT-ASSEMBLY-bin_20	INFANT-GUT-ASSEMBLY-bin_20	Cluster.12
Day17a_QCcontig3724_split_00001	Bin_1	db_bin_1	maxbin.009	metabat_igm.unbinned	Candida_albcans	C_albicans-contigs	INFANT-GUT-ASSEMBLY-bin_20	INFANT-GUT-ASSEMBLY-bin_20	Cluster.12
Day17a_QCcontig3727_split_00001	Bin_1	db_bin_1	maxbin.009	metabat_igm.7	Candida_albcans	C_albicans-contigs	INFANT-GUT-ASSEMBLY-bin_20	INFANT-GUT-ASSEMBLY-bin_20	Cluster.5
Day17a_QCcontig3728_split_00001	Bin_1	db_bin_1	maxbin.009	metabat_igm.6	Candida_albcans	C_albicans-contigs	INFANT-GUT-ASSEMBLY-bin_20	INFANT-GUT-ASSEMBLY-bin_20	Cluster.12
Day17a_QCcontig3729_split_00001	Bin_1	db_bin_1	maxbin.009	metabat_igm.unbinned		C_albicans-contigs	INFANT-GUT-ASSEMBLY-bin_20	INFANT-GUT-ASSEMBLY-bin_20	Cluster.12
Day17a_QCcontig3731_split_00001	Bin_1	db_bin_1	maxbin.009	metabat_igm.8		C_albicans-contigs	INFANT-GUT-ASSEMBLY-bin_14	INFANT-GUT-ASSEMBLY-bin_14	Cluster.12
Day17a_QCcontig3732_split_00001	Bin_1	db_unbinned	maxbin.009	metabat_igm.unbinned		C_albicans-contigs	INFANT-GUT-ASSEMBLY-bin_20	INFANT-GUT-ASSEMBLY-bin_20	Cluster.5
Day17a_QCcontig3733_split_00001	Bin_1	db_bin_1	maxbin.009	metabat_igm.6	Candida_albcans	C_albicans-contigs	INFANT-GUT-ASSEMBLY-bin_20	INFANT-GUT-ASSEMBLY-bin_20	Cluster.12
Day17a_QCcontig3734_split_00001	Bin_1	db_bin_1	maxbin.009	metabat_igm.8	Candida_albcans	C_albicans-contigs	INFANT-GUT-ASSEMBLY-bin_20	INFANT-GUT-ASSEMBLY-bin_20	Cluster.12
Day17a_QCcontig3737_split_00001	Bin_1	db_bin_1	maxbin.009	metabat_igm.8		C_albicans-contigs	INFANT-GUT-ASSEMBLY-bin_20	INFANT-GUT-ASSEMBLY-bin_20	Cluster.12
Day17a_QCcontig3740_split_00001	Bin_1	db_bin_1	maxbin.009	metabat_igm.unbinned		C_albicans-contigs	INFANT-GUT-ASSEMBLY-bin_20	INFANT-GUT-ASSEMBLY-bin_20	Cluster.5
Day17a_QCcontig3741_split_00001	Bin_1	db_unbinned	maxbin.009	metabat_igm.6		C_albicans-contigs	INFANT-GUT-ASSEMBLY-bin_20	INFANT-GUT-ASSEMBLY-bin_20	Cluster.12
Day17a_QCcontig3743_split_00001	Bin_1	db_bin_1	maxbin.009	metabat_igm.8		C_albicans-contigs	INFANT-GUT-ASSEMBLY-bin_20	INFANT-GUT-ASSEMBLY-bin_20	Cluster.12
Day17a_QCcontig3746_split_00001	Bin_1	db_unbinned	maxbin.009	metabat_igm.8	Candida_albcans	C_albicans-contigs	INFANT-GUT-ASSEMBLY-bin_20	INFANT-GUT-ASSEMBLY-bin_20	Cluster.12
Day17a_QCcontig3751_split_00001	Bin_1	db_bin_1	maxbin.009	metabat_igm.8		C_albicans-contigs	INFANT-GUT-ASSEMBLY-bin_20	INFANT-GUT-ASSEMBLY-bin_20	Cluster.12
Day17a_QCcontig3755_split_00001	Bin_1	db_unbinned	maxbin.008	metabat_igm.6	Candida_albcans	C_albicans-contigs	INFANT-GUT-ASSEMBLY-bin_20	INFANT-GUT-ASSEMBLY-bin_20	Cluster.12
Day17a_QCcontig3758_split_00001	Bin_1	db_bin_1	maxbin.009	metabat_igm.unbinned		C_albicans-contigs	INFANT-GUT-ASSEMBLY-bin_20	INFANT-GUT-ASSEMBLY-bin_20	Cluster.12
Day17a_QCcontig3766_split_00001	Bin_29	db_bin_1	maxbin.009	metabat_igm.8		C_albicans-contigs	INFANT-GUT-ASSEMBLY-bin_20	INFANT-GUT-ASSEMBLY-bin_20	Cluster.12
Day17a_QCcontig3768_split_00001	Bin_1	db_unbinned	maxbin.008	metabat_igm.6	Candida_albcans	C_albicans-contigs	INFANT-GUT-ASSEMBLY-bin_20	INFANT-GUT-ASSEMBLY-bin_20	Cluster.12
Day17a_QCcontig3769_split_00001	Bin_1	db_bin_1	maxbin.009	metabat_igm.unbinned	Candida_albcans	C_albicans-contigs	INFANT-GUT-ASSEMBLY-bin_20	INFANT-GUT-ASSEMBLY-bin_20	Cluster.12
Day17a_QCcontig3772_split_00001	Bin_1	db_bin_1	maxbin.009	metabat_igm.7	Candida_albcans	C_albicans-contigs	INFANT-GUT-ASSEMBLY-bin_14	INFANT-GUT-ASSEMBLY-bin_14	Cluster.12
Day17a_QCcontig3773_split_00001	Bin_29	db_bin_1	maxbin.009	metabat_igm.unbinned		C_albicans-contigs	INFANT-GUT-ASSEMBLY-bin_20	INFANT-GUT-ASSEMBLY-bin_20	Cluster.12
Day17a_QCcontig3777_split_00001	Bin_1	db_bin_1	maxbin.009	metabat_igm.unbinned	Candida_albcans	C_albicans-contigs	INFANT-GUT-ASSEMBLY-bin_20	INFANT-GUT-ASSEMBLY-bin_20	Cluster.12
Day17a_QCcontig3785_split_00001	Bin_1	db_unbinned	maxbin.008	metabat_igm.unbinned	Candida_albcans	C_albicans-contigs	INFANT-GUT-ASSEMBLY-bin_21	INFANT-GUT-ASSEMBLY-bin_21-refined_0	Cluster.12
Day17a_QCcontig3787_split_00001	Bin_1	db_bin_1	maxbin.009	metabat_igm.unbinned		C_albicans-contigs	INFANT-GUT-ASSEMBLY-bin_20	INFANT-GUT-ASSEMBLY-bin_20	Cluster.12
Day17a_QCcontig3790_split_00001	Bin_1	db_bin_1	maxbin.009	metabat_igm.8		C_albicans-contigs	INFANT-GUT-ASSEMBLY-bin_20	INFANT-GUT-ASSEMBLY-bin_20	Cluster.5
Day17a_QCcontig3791_split_00001	Bin_1	db_bin_1	maxbin.009	metabat_igm.unbinned		C_albicans-contigs	INFANT-GUT-ASSEMBLY-bin_20	INFANT-GUT-ASSEMBLY-bin_20	Cluster.12
Day17a_QCcontig3794_split_00001	Bin_1	db_bin_1	maxbin.009	metabat_igm.7		C_albicans-contigs	INFANT-GUT-ASSEMBLY-bin_20	INFANT-GUT-ASSEMBLY-bin_20	Cluster.12
Day17a_QCcontig3795_split_00001	Bin_1	db_unbinned	maxbin.008	metabat_igm.unbinned		C_albicans-contigs	INFANT-GUT-ASSEMBLY-bin_20	INFANT-GUT-ASSEMBLY-bin_20	Cluster.12
Day17a_QCcontig3797_split_00001	Bin_1	db_bin_1	maxbin.009	metabat_igm.8		C_albicans-contigs	INFANT-GUT-ASSEMBLY-bin_20	INFANT-GUT-ASSEMBLY-bin_20	Cluster.5
Day17a_QCcontig3800_split_00001	Bin_1	db_unbinned	maxbin.009	metabat_igm.unbinned	Candida_albcans	C_albicans-contigs	INFANT-GUT-ASSEMBLY-bin_20	INFANT-GUT-ASSEMBLY-bin_20	Cluster.12
Day17a_QCcontig3806_split_00001	Bin_1	db_unbinned	maxbin.009	metabat_igm.6	Candida_albcans	C_albicans-contigs	INFANT-GUT-ASSEMBLY-bin_20	INFANT-GUT-ASSEMBLY-bin_20	Cluster.12
Day17a_QCcontig3808_split_00001	Bin_1	db_bin_1	maxbin.009	metabat_igm.6		C_albicans-contigs	INFANT-GUT-ASSEMBLY-bin_20	INFANT-GUT-ASSEMBLY-bin_20	Cluster.12
Day17a_QCcontig3813_split_00001	Bin_1	db_unbinned	maxbin.009	metabat_igm.unbinned		C_albicans-contigs	INFANT-GUT-ASSEMBLY-bin_20	INFANT-GUT-ASSEMBLY-bin_20	Cluster.12
Day17a_QCcontig3815_split_00001	Bin_1	db_bin_1	maxbin.009	metabat_igm.8		C_albicans-contigs	INFANT-GUT-ASSEMBLY-bin_20	INFANT-GUT-ASSEMBLY-bin_20	Cluster.12
Day17a_QCcontig3816_split_00001	Bin_1	db_bin_1	maxbin.009	metabat_igm.7	Candida_albcans	C_albicans-contigs	INFANT-GUT-ASSEMBLY-bin_20	INFANT-GUT-ASSEMBLY-bin_20	Cluster.12
Day17a_QCcontig3819_split_00001	Bin_1	db_bin_1	maxbin.009	metabat_igm.unbinned	Candida_albcans	C_albicans-contigs	INFANT-GUT-ASSEMBLY-bin_20	INFANT-GUT-ASSEMBLY-bin_20	Cluster.12
Day17a_QCcontig3822_split_00001	Bin_1	db_bin_1	maxbin.009	metabat_igm.7	Candida_albcans	C_albicans-contigs	INFANT-GUT-ASSEMBLY-bin_20	INFANT-GUT-ASSEMBLY-bin_20	Cluster.12
Day17a_QCcontig3825_split_00001	Bin_5	db_unbinned	maxbin.008	metabat_igm.unbinned	Candida_albcans	C_albicans-contigs	INFANT-GUT-ASSEMBLY-bin_21	INFANT-GUT-ASSEMBLY-bin_21-refined_0	Cluster.12
Day17a_QCcontig3828_split_00001	Bin_1	db_bin_1	maxbin.009	metabat_igm.unbinned	Candida_albcans	C_albicans-contigs	INFANT-GUT-ASSEMBLY-bin_20	INFANT-GUT-ASSEMBLY-bin_20	Cluster.12
Day17a_QCcontig3860_split_00001	Bin_1	db_bin_1	maxbin.009	metabat_igm.unbinned	Candida_albcans	C_albicans-contigs	INFANT-GUT-ASSEMBLY-bin_20	INFANT-GUT-ASSEMBLY-bin_20	Cluster.12
Day17a_QCcontig521_split_00001	Bin_2	db_bin_1	maxbin.009	metabat_igm.7		C_albicans-contigs	INFANT-GUT-ASSEMBLY-bin_14	INFANT-GUT-ASSEMBLY-bin_14	Cluster.8
Day17a_QCcontig529_split_00001	Bin_2	db_bin_1	maxbin.009	metabat_igm.7	Candida_albcans	C_albicans-contigs	INFANT-GUT-ASSEMBLY-bin_14	INFANT-GUT-ASSEMBLY-bin_14	Cluster.8
Day17a_QCcontig529_split_00002	Bin_2	db_bin_1	maxbin.009	metabat_igm.7	Candida_albcans	C_albicans-contigs	INFANT-GUT-ASSEMBLY-bin_14	INFANT-GUT-ASSEMBLY-bin_14	Cluster.8
Day17a_QCcontig529_split_00003	Bin_2	db_bin_1	maxbin.009	metabat_igm.7	Candida_albcans	C_albicans-contigs	INFANT-GUT-ASSEMBLY-bin_14	INFANT-GUT-ASSEMBLY-bin_14	Cluster.8
Day17a_QCcontig529_split_00004	Bin_2	db_bin_1	maxbin.009	metabat_igm.7	Candida_albcans	C_albicans-contigs	INFANT-GUT-ASSEMBLY-bin_14	INFANT-GUT-ASSEMBLY-bin_14	Cluster.8
Day17a_QCcontig529_split_00005	Bin_2	db_bin_1	maxbin.009	metabat_igm.7	Candida_albcans	C_albicans-contigs	INFANT-GUT-ASSEMBLY-bin_14	INFANT-GUT-ASSEMBLY-bin_14	Cluster.8
Day17a_QCcontig529_split_00006	Bin_2	db_bin_1	maxbin.009	metabat_igm.7	Candida_albcans	C_albicans-contigs	INFANT-GUT-ASSEMBLY-bin_14	INFANT-GUT-ASSEMBLY-bin_14	Cluster.8
Day17a_QCcontig529_split_00007	Bin_2	db_bin_1	maxbin.009	metabat_igm.7	Candida_albcans	C_albicans-contigs	INFANT-GUT-ASSEMBLY-bin_14	INFANT-GUT-ASSEMBLY-bin_14	Cluster.8
Day17a_QCcontig551_split_00001	Bin_2	db_bin_1	maxbin.009	metabat_igm.7	Candida_albcans	C_albicans-contigs	INFANT-GUT-ASSEMBLY-bin_14	INFANT-GUT-ASSEMBLY-bin_14	Cluster.8
Day17a_QCcontig551_split_00002	Bin_2	db_bin_1	maxbin.009	metabat_igm.7	Candida_albcans	C_albicans-contigs	INFANT-GUT-ASSEMBLY-bin_14	INFANT-GUT-ASSEMBLY-bin_14	Cluster.8
Day17a_QCcontig551_split_00003	Bin_2	db_bin_1	maxbin.009	metabat_igm.7	Candida_albcans	C_albicans-contigs	INFANT-GUT-ASSEMBLY-bin_14	INFANT-GUT-ASSEMBLY-bin_14	Cluster.8
Day17a_QCcontig551_split_00004	Bin_2	db_bin_1	maxbin.009	metabat_igm.7	Candida_albcans	C_albicans-contigs	INFANT-GUT-ASSEMBLY-bin_14	INFANT-GUT-ASSEMBLY-bin_14	Cluster.8
Day17a_QCcontig556_split_00001	Bin_2	db_bin_1	maxbin.009	metabat_igm.7		C_albicans-contigs	INFANT-GUT-ASSEMBLY-bin_14	INFANT-GUT-ASSEMBLY-bin_14	Cluster.4
Day17a_QCcontig588_split_00001	Bin_2	db_bin_1	maxbin.009	metabat_igm.7		C_albicans-contigs	INFANT-GUT-ASSEMBLY-bin_14	INFANT-GUT-ASSEMBLY-bin_14	Cluster.12
Day17a_QCcontig590_split_00001	Bin_2	db_bin_1	maxbin.009	metabat_igm.7		C_albicans-contigs	INFANT-GUT-ASSEMBLY-bin_14	INFANT-GUT-ASSEMBLY-bin_14	Cluster.12
Day17a_QCcontig592_split_00001	Bin_2	db_bin_1	maxbin.009	metabat_igm.7	Candida_albcans	C_albicans-contigs	INFANT-GUT-ASSEMBLY-bin_14	INFANT-GUT-ASSEMBLY-bin_14	Cluster.8
Day17a_QCcontig595_split_00001	Bin_1	db_bin_1	maxbin.009	metabat_igm.7		C_albicans-contigs	INFANT-GUT-ASSEMBLY-bin_14	INFANT-GUT-ASSEMBLY-bin_14	Cluster.12
Day17a_QCcontig605_split_00001	Bin_2	db_bin_1	maxbin.009	metabat_igm.8	Candida_albcans	C_albicans-contigs	INFANT-GUT-ASSEMBLY-bin_14	INFANT-GUT-ASSEMBLY-bin_14	Cluster.8
Day17a_QCcontig605_split_00002	Bin_2	db_bin_1	maxbin.009	metabat_igm.8	Candida_albcans	C_albicans-contigs	INFANT-GUT-ASSEMBLY-bin_14	INFANT-GUT-ASSEMBLY-bin_14	Cluster.8
Day17a_QCcontig626_split_00001	Bin_1	db_bin_1	maxbin.009	metabat_igm.7		C_albicans-contigs	INFANT-GUT-ASSEMBLY-bin_20	INFANT-GUT-ASSEMBLY-bin_20	Cluster.12
Day17a_QCcontig627_split_00001	Bin_2	db_bin_1	maxbin.009	metabat_igm.7	Candida_albcans	C_albicans-contigs	INFANT-GUT-ASSEMBLY-bin_14	INFANT-GUT-ASSEMBLY-bin_14	Cluster.8
Day17a_QCcontig627_split_00002	Bin_2	db_bin_1	maxbin.009	metabat_igm.7	Candida_albcans	C_albicans-contigs	INFANT-GUT-ASSEMBLY-bin_14	INFANT-GUT-ASSEMBLY-bin_14	Cluster.8
Day17a_QCcontig629_split_00001	Bin_1	db_bin_1	maxbin.009	metabat_igm.7	Candida_albcans	C_albicans-contigs	INFANT-GUT-ASSEMBLY-bin_14	INFANT-GUT-ASSEMBLY-bin_14	Cluster.12
Day17a_QCcontig637_split_00001	Bin_2	db_bin_1	maxbin.009	metabat_igm.7		C_albicans-contigs	INFANT-GUT-ASSEMBLY-bin_14	INFANT-GUT-ASSEMBLY-bin_14	Cluster.8
Day17a_QCcontig640_split_00001	Bin_2	db_bin_1	maxbin.009	metabat_igm.7	Candida_albcans	C_albicans-contigs	INFANT-GUT-ASSEMBLY-bin_14	INFANT-GUT-ASSEMBLY-bin_14	Cluster.12
Day17a_QCcontig640_split_00002	Bin_2	db_bin_1	maxbin.009	metabat_igm.7	Candida_albcans	C_albicans-contigs	INFANT-GUT-ASSEMBLY-bin_14	INFANT-GUT-ASSEMBLY-bin_14	Cluster.12
Day17a_QCcontig643_split_00001	Bin_1	db_bin_1	maxbin.009	metabat_igm.7	Candida_albcans	C_albicans-contigs	INFANT-GUT-ASSEMBLY-bin_20	INFANT-GUT-ASSEMBLY-bin_20	Cluster.12
Day17a_QCcontig644_split_00001	Bin_2	db_bin_1	maxbin.009	metabat_igm.7	Candida_albcans	C_albicans-contigs	INFANT-GUT-ASSEMBLY-bin_14	INFANT-GUT-ASSEMBLY-bin_14	Cluster.8
Day17a_QCcontig674_split_00001	Bin_2	db_bin_1	maxbin.009	metabat_igm.7	Candida_albcans	C_albicans-contigs	INFANT-GUT-ASSEMBLY-bin_14	INFANT-GUT-ASSEMBLY-bin_14	Cluster.8
Day17a_QCcontig674_split_00002	Bin_2	db_bin_1	maxbin.009	metabat_igm.7	Candida_albcans	C_albicans-contigs	INFANT-GUT-ASSEMBLY-bin_14	INFANT-GUT-ASSEMBLY-bin_14	Cluster.8
Day17a_QCcontig674_split_00003	Bin_2	db_bin_1	maxbin.009	metabat_igm.7	Candida_albcans	C_albicans-contigs	INFANT-GUT-ASSEMBLY-bin_14	INFANT-GUT-ASSEMBLY-bin_14	Cluster.8
Day17a_QCcontig674_split_00004	Bin_2	db_bin_1	maxbin.009	metabat_igm.7	Candida_albcans	C_albicans-contigs	INFANT-GUT-ASSEMBLY-bin_14	INFANT-GUT-ASSEMBLY-bin_14	Cluster.8
Day17a_QCcontig693_split_00001	Bin_1	db_bin_1	maxbin.009	metabat_igm.7		C_albicans-contigs	INFANT-GUT-ASSEMBLY-bin_20	INFANT-GUT-ASSEMBLY-bin_20	Cluster.12
Day17a_QCcontig700_split_00001	Bin_2	db_bin_1	maxbin.009	metabat_igm.7		C_albicans-contigs	INFANT-GUT-ASSEMBLY-bin_14	INFANT-GUT-ASSEMBLY-bin_14	Cluster.8
Day17a_QCcontig705_split_00001	Bin_2	db_bin_1	maxbin.009	metabat_igm.7	Candida_albcans	C_albicans-contigs	INFANT-GUT-ASSEMBLY-bin_14	INFANT-GUT-ASSEMBLY-bin_14	Cluster.12
Day17a_QCcontig705_split_00002	Bin_2	db_bin_1	maxbin.009	metabat_igm.7	Candida_albcans	C_albicans-contigs	INFANT-GUT-ASSEMBLY-bin_14	INFANT-GUT-ASSEMBLY-bin_14	Cluster.12
Day17a_QCcontig705_split_00003	Bin_2	db_bin_1	maxbin.009	metabat_igm.7	Candida_albcans	C_albicans-contigs	INFANT-GUT-ASSEMBLY-bin_14	INFANT-GUT-ASSEMBLY-bin_14	Cluster.12
Day17a_QCcontig709_split_00001	Bin_2	db_bin_1	maxbin.009	metabat_igm.7	Candida_albcans	C_albicans-contigs	INFANT-GUT-ASSEMBLY-bin_14	INFANT-GUT-ASSEMBLY-bin_14	Cluster.12
Day17a_QCcontig714_split_00001	Bin_2	db_bin_1	maxbin.009	metabat_igm.7	Candida_albcans	C_albicans-contigs	INFANT-GUT-ASSEMBLY-bin_14	INFANT-GUT-ASSEMBLY-bin_14	Cluster.8
Day17a_QCcontig717_split_00001	Bin_1	db_bin_1	maxbin.009	metabat_igm.7		C_albicans-contigs	INFANT-GUT-ASSEMBLY-bin_20	INFANT-GUT-ASSEMBLY-bin_20	Cluster.12
Day17a_QCcontig731_split_00001	Bin_1	db_bin_1	maxbin.009	metabat_igm.7		C_albicans-contigs	INFANT-GUT-ASSEMBLY-bin_20	INFANT-GUT-ASSEMBLY-bin_20	Cluster.12
Day17a_QCcontig732_split_00001	Bin_1	db_bin_1	maxbin.009	metabat_igm.7		C_albicans-contigs	INFANT-GUT-ASSEMBLY-bin_14	INFANT-GUT-ASSEMBLY-bin_14	Cluster.12
Day17a_QCcontig741_split_00001	Bin_2	db_bin_1	maxbin.009	metabat_igm.7	Candida_albcans	C_albicans-contigs	INFANT-GUT-ASSEMBLY-bin_14	INFANT-GUT-ASSEMBLY-bin_14	Cluster.8
Day17a_QCcontig741_split_00002	Bin_2	db_bin_1	maxbin.009	metabat_igm.7	Candida_albcans	C_albicans-contigs	INFANT-GUT-ASSEMBLY-bin_14	INFANT-GUT-ASSEMBLY-bin_14	Cluster.8
Day17a_QCcontig741_split_00003	Bin_2	db_bin_1	maxbin.009	metabat_igm.7	Candida_albcans	C_albicans-contigs	INFANT-GUT-ASSEMBLY-bin_14	INFANT-GUT-ASSEMBLY-bin_14	Cluster.8
Day17a_QCcontig749_split_00001	Bin_32	db_unbinned	maxbin.009	metabat_igm.unbinned	Propionibacterium_sp_virus	C_albicans-contigs	INFANT-GUT-ASSEMBLY-bin_20	INFANT-GUT-ASSEMBLY-bin_20	Cluster.9
Day17a_QCcontig754_split_00001	Bin_2	db_bin_1	maxbin.009	metabat_igm.7	Candida_albcans	C_albicans-contigs	INFANT-GUT-ASSEMBLY-bin_14	INFANT-GUT-ASSEMBLY-bin_14	Cluster.12
Day17a_QCcontig760_split_00001	Bin_2	db_bin_1	maxbin.009	metabat_igm.7	Candida_albcans	C_albicans-contigs	INFANT-GUT-ASSEMBLY-bin_14	INFANT-GUT-ASSEMBLY-bin_14	Cluster.8
Day17a_QCcontig760_split_00002	Bin_2	db_bin_1	maxbin.009	metabat_igm.7	Candida_albcans	C_albicans-contigs	INFANT-GUT-ASSEMBLY-bin_14	INFANT-GUT-ASSEMBLY-bin_14	Cluster.8
Day17a_QCcontig760_split_00003	Bin_2	db_bin_1	maxbin.009	metabat_igm.7	Candida_albcans	C_albicans-contigs	INFANT-GUT-ASSEMBLY-bin_14	INFANT-GUT-ASSEMBLY-bin_14	Cluster.8
Day17a_QCcontig760_split_00004	Bin_2	db_bin_1	maxbin.009	metabat_igm.7	Candida_albcans	C_albicans-contigs	INFANT-GUT-ASSEMBLY-bin_14	INFANT-GUT-ASSEMBLY-bin_14	Cluster.8
Day17a_QCcontig779_split_00001	Bin_2	db_bin_1	maxbin.009	metabat_igm.7	Candida_albcans	C_albicans-contigs	INFANT-GUT-ASSEMBLY-bin_14	INFANT-GUT-ASSEMBLY-bin_14	Cluster.8
Day17a_QCcontig779_split_00002	Bin_2	db_bin_1	maxbin.009	metabat_igm.7	Candida_albcans	C_albicans-contigs	INFANT-GUT-ASSEMBLY-bin_14	INFANT-GUT-ASSEMBLY-bin_14	Cluster.8
Day17a_QCcontig779_split_00003	Bin_2	db_bin_1	maxbin.009	metabat_igm.7	Candida_albcans	C_albicans-contigs	INFANT-GUT-ASSEMBLY-bin_14	INFANT-GUT-ASSEMBLY-bin_14	Cluster.8
Day17a_QCcontig779_split_00004	Bin_2	db_bin_1	maxbin.009	metabat_igm.7	Candida_albcans	C_albicans-contigs	INFANT-GUT-ASSEMBLY-bin_14	INFANT-GUT-ASSEMBLY-bin_14	Cluster.8
Day17a_QCcontig787_split_00001	Bin_2	db_bin_1	maxbin.009	metabat_igm.7	Candida_albcans	C_albicans-contigs	INFANT-GUT-ASSEMBLY-bin_14	INFANT-GUT-ASSEMBLY-bin_14	Cluster.8
Day17a_QCcontig787_split_00002	Bin_2	db_bin_1	maxbin.009	metabat_igm.7	Candida_albcans	C_albicans-contigs	INFANT-GUT-ASSEMBLY-bin_14	INFANT-GUT-ASSEMBLY-bin_14	Cluster.8
Day17a_QCcontig787_split_00003	Bin_2	db_bin_1	maxbin.009	metabat_igm.7	Candida_albcans	C_albicans-contigs	INFANT-GUT-ASSEMBLY-bin_14	INFANT-GUT-ASSEMBLY-bin_14	Cluster.8
Day17a_QCcontig787_split_00004	Bin_2	db_bin_1	maxbin.009	metabat_igm.7	Candida_albcans	C_albicans-contigs	INFANT-GUT-ASSEMBLY-bin_14	INFANT-GUT-ASSEMBLY-bin_14	Cluster.8
Day17a_QCcontig791_split_00001	Bin_1	db_bin_1	maxbin.009	metabat_igm.7		C_albicans-contigs	INFANT-GUT-ASSEMBLY-bin_14	INFANT-GUT-ASSEMBLY-bin_14	Cluster.12
Day17a_QCcontig792_split_00001	Bin_1	db_bin_1	maxbin.009	metabat_igm.8		C_albicans-contigs	INFANT-GUT-ASSEMBLY-bin_20	INFANT-GUT-ASSEMBLY-bin_20	Cluster.12
Day17a_QCcontig794_split_00001	Bin_2	db_bin_1	maxbin.009	metabat_igm.7	Candida_albcans	C_albicans-contigs	INFANT-GUT-ASSEMBLY-bin_14	INFANT-GUT-ASSEMBLY-bin_14	Cluster.12
Day17a_QCcontig794_split_00002	Bin_2	db_bin_1	maxbin.009	metabat_igm.7	Candida_albcans	C_albicans-contigs	INFANT-GUT-ASSEMBLY-bin_14	INFANT-GUT-ASSEMBLY-bin_14	Cluster.12
Day17a_QCcontig794_split_00003	Bin_2	db_bin_1	maxbin.009	metabat_igm.7	Candida_albcans	C_albicans-contigs	INFANT-GUT-ASSEMBLY-bin_14	INFANT-GUT-ASSEMBLY-bin_14	Cluster.12
Day17a_QCcontig794_split_00004	Bin_2	db_bin_1	maxbin.009	metabat_igm.7	Candida_albcans	C_albicans-contigs	INFANT-GUT-ASSEMBLY-bin_14	INFANT-GUT-ASSEMBLY-bin_14	Cluster.12
Day17a_QCcontig830_split_00001	Bin_2	db_bin_1	maxbin.009	metabat_igm.7	Candida_albcans	C_albicans-contigs	INFANT-GUT-ASSEMBLY-bin_14	INFANT-GUT-ASSEMBLY-bin_14	Cluster.12
Day17a_QCcontig832_split_00001	Bin_1	db_bin_7	maxbin.009	metabat_igm.6		C_albicans-contigs	INFANT-GUT-ASSEMBLY-bin_20	INFANT-GUT-ASSEMBLY-bin_20	Cluster.12
Day17a_QCcontig834_split_00001	Bin_2	db_bin_1	maxbin.009	metabat_igm.7		C_albicans-contigs	INFANT-GUT-ASSEMBLY-bin_14	INFANT-GUT-ASSEMBLY-bin_14	Cluster.12
Day17a_QCcontig834_split_00002	Bin_2	db_bin_1	maxbin.009	metabat_igm.7		C_albicans-contigs	INFANT-GUT-ASSEMBLY-bin_14	INFANT-GUT-ASSEMBLY-bin_14	Cluster.12
Day17a_QCcontig834_split_00003	Bin_2	db_bin_1	maxbin.009	metabat_igm.7		C_albicans-contigs	INFANT-GUT-ASSEMBLY-bin_14	INFANT-GUT-ASSEMBLY-bin_14	Cluster.12
Day17a_QCcontig834_split_00004	Bin_2	db_bin_1	maxbin.009	metabat_igm.7		C_albicans-contigs	INFANT-GUT-ASSEMBLY-bin_14	INFANT-GUT-ASSEMBLY-bin_14	Cluster.12
Day17a_QCcontig849_split_00001	Bin_2	db_bin_1	maxbin.009	metabat_igm.7	Candida_albcans	C_albicans-contigs	INFANT-GUT-ASSEMBLY-bin_14	INFANT-GUT-ASSEMBLY-bin_14	Cluster.8
Day17a_QCcontig849_split_00002	Bin_2	db_bin_1	maxbin.009	metabat_igm.7	Candida_albcans	C_albicans-contigs	INFANT-GUT-ASSEMBLY-bin_14	INFANT-GUT-ASSEMBLY-bin_14	Cluster.8
Day17a_QCcontig851_split_00001	Bin_2	db_bin_1	maxbin.009	metabat_igm.7	Candida_albcans	C_albicans-contigs	INFANT-GUT-ASSEMBLY-bin_14	INFANT-GUT-ASSEMBLY-bin_14	Cluster.8
Day17a_QCcontig851_split_00002	Bin_2	db_bin_1	maxbin.009	metabat_igm.7	Candida_albcans	C_albicans-contigs	INFANT-GUT-ASSEMBLY-bin_14	INFANT-GUT-ASSEMBLY-bin_14	Cluster.8
Day17a_QCcontig860_split_00001	Bin_2	db_bin_1	maxbin.009	metabat_igm.7		C_albicans-contigs	INFANT-GUT-ASSEMBLY-bin_14	INFANT-GUT-ASSEMBLY-bin_14	Cluster.12
Day17a_QCcontig879_split_00001	Bin_2	db_bin_1	maxbin.009	metabat_igm.7	Candida_albcans	C_albicans-contigs	INFANT-GUT-ASSEMBLY-bin_14	INFANT-GUT-ASSEMBLY-bin_14	Cluster.12
Day17a_QCcontig885_split_00001	Bin_2	db_bin_1	maxbin.009	metabat_igm.7		C_albicans-contigs	INFANT-GUT-ASSEMBLY-bin_14	INFANT-GUT-ASSEMBLY-bin_14	Cluster.12
Day17a_QCcontig897_split_00001	Bin_2	db_bin_1	maxbin.009	metabat_igm.7		C_albicans-contigs	INFANT-GUT-ASSEMBLY-bin_14	INFANT-GUT-ASSEMBLY-bin_14	Cluster.8
Day17a_QCcontig897_split_00002	Bin_2	db_bin_1	maxbin.009	metabat_igm.7		C_albicans-contigs	INFANT-GUT-ASSEMBLY-bin_14	INFANT-GUT-ASSEMBLY-bin_14	Cluster.8
Day17a_QCcontig897_split_00003	Bin_2	db_bin_1	maxbin.009	metabat_igm.7		C_albicans-contigs	INFANT-GUT-ASSEMBLY-bin_14	INFANT-GUT-ASSEMBLY-bin_14	Cluster.8
Day17a_QCcontig897_split_00004	Bin_2	db_bin_1	maxbin.009	metabat_igm.7		C_albicans-contigs	INFANT-GUT-ASSEMBLY-bin_14	INFANT-GUT-ASSEMBLY-bin_14	Cluster.8
Day17a_QCcontig901_split_00001	Bin_2	db_bin_1	maxbin.009	metabat_igm.7	Candida_albcans	C_albicans-contigs	INFANT-GUT-ASSEMBLY-bin_14	INFANT-GUT-ASSEMBLY-bin_14	Cluster.8
Day17a_QCcontig901_split_00002	Bin_2	db_bin_1	maxbin.009	metabat_igm.7	Candida_albcans	C_albicans-contigs	INFANT-GUT-ASSEMBLY-bin_14	INFANT-GUT-ASSEMBLY-bin_14	Cluster.8
Day17a_QCcontig902_split_00001	Bin_2	db_bin_1	maxbin.009	metabat_igm.7		C_albicans-contigs	INFANT-GUT-ASSEMBLY-bin_14	INFANT-GUT-ASSEMBLY-bin_14	Cluster.12
Day17a_QCcontig903_split_00001	Bin_2	db_bin_1	maxbin.009	metabat_igm.7	Staphylococcus_hominis	C_albicans-contigs	INFANT-GUT-ASSEMBLY-bin_14	INFANT-GUT-ASSEMBLY-bin_14	Cluster.12
Day17a_QCcontig903_split_00002	Bin_2	db_bin_1	maxbin.009	metabat_igm.7	Staphylococcus_hominis	C_albicans-contigs	INFANT-GUT-ASSEMBLY-bin_14	INFANT-GUT-ASSEMBLY-bin_14	Cluster.12
Day17a_QCcontig904_split_00001	Bin_2	db_bin_1	maxbin.009	metabat_igm.7	Candida_albcans	C_albicans-contigs	INFANT-GUT-ASSEMBLY-bin_14	INFANT-GUT-ASSEMBLY-bin_14	Cluster.8
Day17a_QCcontig904_split_00002	Bin_2	db_bin_1	maxbin.009	metabat_igm.7	Candida_albcans	C_albicans-contigs	INFANT-GUT-ASSEMBLY-bin_14	INFANT-GUT-ASSEMBLY-bin_14	Cluster.8
Day17a_QCcontig904_split_00003	Bin_2	db_bin_1	maxbin.009	metabat_igm.7	Candida_albcans	C_albicans-contigs	INFANT-GUT-ASSEMBLY-bin_14	INFANT-GUT-ASSEMBLY-bin_14	Cluster.8
Day17a_QCcontig907_split_00001	Bin_2	db_bin_1	maxbin.009	metabat_igm.7		C_albicans-contigs	INFANT-GUT-ASSEMBLY-bin_14	INFANT-GUT-ASSEMBLY-bin_14	Cluster.12
Day17a_QCcontig914_split_00001	Bin_2	db_bin_1	maxbin.009	metabat_igm.7		C_albicans-contigs	INFANT-GUT-ASSEMBLY-bin_14	INFANT-GUT-ASSEMBLY-bin_14	Cluster.4
Day17a_QCcontig922_split_00001	Bin_2	db_bin_1	maxbin.009	metabat_igm.7		C_albicans-contigs	INFANT-GUT-ASSEMBLY-bin_14	INFANT-GUT-ASSEMBLY-bin_14	Cluster.8
Day17a_QCcontig931_split_00001	Bin_2	db_bin_1	maxbin.009	metabat_igm.7	Candida_albcans	C_albicans-contigs	INFANT-GUT-ASSEMBLY-bin_14	INFANT-GUT-ASSEMBLY-bin_14	Cluster.4
Day17a_QCcontig939_split_00001	Bin_2	db_bin_1	maxbin.009	metabat_igm.7	Candida_albcans	C_albicans-contigs	INFANT-GUT-ASSEMBLY-bin_14	INFANT-GUT-ASSEMBLY-bin_14	Cluster.12
Day17a_QCcontig950_split_00001	Bin_2	db_bin_1	maxbin.009	metabat_igm.8	Candida_albcans	C_albicans-contigs	INFANT-GUT-ASSEMBLY-bin_14	INFANT-GUT-ASSEMBLY-bin_14	Cluster.16
Day17a_QCcontig961_split_00001	Bin_1	db_bin_1	maxbin.009	metabat_igm.7	Candida_albcans	C_albicans-contigs	INFANT-GUT-ASSEMBLY-bin_14	INFANT-GUT-ASSEMBLY-bin_14	Cluster.12
Day17a_QCcontig962_split_00001	Bin_2	db_bin_1	maxbin.009	metabat_igm.7	Candida_albcans	C_albicans-contigs	INFANT-GUT-ASSEMBLY-bin_14	INFANT-GUT-ASSEMBLY-bin_14	Cluster.8
Day17a_QCcontig962_split_00002	Bin_2	db_bin_1	maxbin.009	metabat_igm.7	Candida_albcans	C_albicans-contigs	INFANT-GUT-ASSEMBLY-bin_14	INFANT-GUT-ASSEMBLY-bin_14	Cluster.8
Day17a_QCcontig962_split_00003	Bin_2	db_bin_1	maxbin.009	metabat_igm.7	Candida_albcans	C_albicans-contigs	INFANT-GUT-ASSEMBLY-bin_14	INFANT-GUT-ASSEMBLY-bin_14	Cluster.8
Day17a_QCcontig962_split_00004	Bin_2	db_bin_1	maxbin.009	metabat_igm.7	Candida_albcans	C_albicans-contigs	INFANT-GUT-ASSEMBLY-bin_14	INFANT-GUT-ASSEMBLY-bin_14	Cluster.8
Day17a_QCcontig962_split_00005	Bin_2	db_bin_1	maxbin.009	metabat_igm.7	Candida_albcans	C_albicans-contigs	INFANT-GUT-ASSEMBLY-bin_14	INFANT-GUT-ASSEMBLY-bin_14	Cluster.8
Day17a_QCcontig962_split_00006	Bin_2	db_bin_1	maxbin.009	metabat_igm.7	Candida_albcans	C_albicans-contigs	INFANT-GUT-ASSEMBLY-bin_14	INFANT-GUT-ASSEMBLY-bin_14	Cluster.8
Day17a_QCcontig978_split_00001	Bin_2	db_bin_1	maxbin.009	metabat_igm.7		C_albicans-contigs	INFANT-GUT-ASSEMBLY-bin_14	INFANT-GUT-ASSEMBLY-bin_14	Cluster.4
Day17a_QCcontig985_split_00001	Bin_2	db_bin_1	maxbin.009	metabat_igm.7		C_albicans-contigs	INFANT-GUT-ASSEMBLY-bin_14	INFANT-GUT-ASSEMBLY-bin_14	Cluster.8
Day17a_QCcontig995_split_00001	Bin_2	db_bin_1	maxbin.009	metabat_igm.7	Candida_albcans	C_albicans-contigs	INFANT-GUT-ASSEMBLY-bin_14	INFANT-GUT-ASSEMBLY-bin_14	Cluster.8
Day17a_QCcontig995_split_00002	Bin_2	db_bin_1	maxbin.009	metabat_igm.7	Candida_albcans	C_albicans-contigs	INFANT-GUT-ASSEMBLY-bin_14	INFANT-GUT-ASSEMBLY-bin_14	Cluster.8
Day17a_QCcontig995_split_00003	Bin_2	db_bin_1	maxbin.009	metabat_igm.7	Candida_albcans	C_albicans-contigs	INFANT-GUT-ASSEMBLY-bin_14	INFANT-GUT-ASSEMBLY-bin_14	Cluster.8
Day17a_QCcontig10_split_00001	Bin_10	db_bin_13	maxbin.001	metabat_igm.1	Enterococcus_faecalis	E_faecalis-contigs	INFANT-GUT-ASSEMBLY-bin_1	INFANT-GUT-ASSEMBLY-bin_1	Cluster.17
Day17a_QCcontig16_split_00001	Bin_10	db_bin_13	maxbin.001	metabat_igm.1	Enterococcus_faecalis	E_faecalis-contigs	INFANT-GUT-ASSEMBLY-bin_1	INFANT-GUT-ASSEMBLY-bin_1	Cluster.17
Day17a_QCcontig16_split_00002	Bin_10	db_bin_13	maxbin.001	metabat_igm.1	Enterococcus_faecalis	E_faecalis-contigs	INFANT-GUT-ASSEMBLY-bin_1	INFANT-GUT-ASSEMBLY-bin_1	Cluster.17
Day17a_QCcontig16_split_00003	Bin_10	db_bin_13	maxbin.001	metabat_igm.1	Enterococcus_faecalis	E_faecalis-contigs	INFANT-GUT-ASSEMBLY-bin_1	INFANT-GUT-ASSEMBLY-bin_1	Cluster.17
Day17a_QCcontig16_split_00004	Bin_10	db_bin_13	maxbin.001	metabat_igm.1	Enterococcus_faecalis	E_faecalis-contigs	INFANT-GUT-ASSEMBLY-bin_1	INFANT-GUT-ASSEMBLY-bin_1	Cluster.17
Day17a_QCcontig16_split_00005	Bin_10	db_bin_13	maxbin.001	metabat_igm.1	Enterococcus_faecalis	E_faecalis-contigs	INFANT-GUT-ASSEMBLY-bin_1	INFANT-GUT-ASSEMBLY-bin_1	Cluster.17
Day17a_QCcontig16_split_00006	Bin_10	db_bin_13	maxbin.001	metabat_igm.1	Enterococcus_faecalis	E_faecalis-contigs	INFANT-GUT-ASSEMBLY-bin_1	INFANT-GUT-ASSEMBLY-bin_1	Cluster.17
Day17a_QCcontig16_split_00007	Bin_10	db_bin_13	maxbin.001	metabat_igm.1	Enterococcus_faecalis	E_faecalis-contigs	INFANT-GUT-ASSEMBLY-bin_1	INFANT-GUT-ASSEMBLY-bin_1	Cluster.17
Day17a_QCcontig16_split_00008	Bin_10	db_bin_13	maxbin.001	metabat_igm.1	Enterococcus_faecalis	E_faecalis-contigs	INFANT-GUT-ASSEMBLY-bin_1	INFANT-GUT-ASSEMBLY-bin_1	Cluster.17
Day17a_QCcontig16_split_00009	Bin_10	db_bin_13	maxbin.001	metabat_igm.1	Enterococcus_faecalis	E_faecalis-contigs	INFANT-GUT-ASSEMBLY-bin_1	INFANT-GUT-ASSEMBLY-bin_1	Cluster.17
Day17a_QCcontig16_split_00010	Bin_10	db_bin_13	maxbin.001	metabat_igm.1	Enterococcus_faecalis	E_faecalis-contigs	INFANT-GUT-ASSEMBLY-bin_1	INFANT-GUT-ASSEMBLY-bin_1	Cluster.17
Day17a_QCcontig16_split_00011	Bin_10	db_bin_13	maxbin.001	metabat_igm.1	Enterococcus_faecalis	E_faecalis-contigs	INFANT-GUT-ASSEMBLY-bin_1	INFANT-GUT-ASSEMBLY-bin_1	Cluster.17
Day17a_QCcontig16_split_00012	Bin_10	db_bin_13	maxbin.001	metabat_igm.1	Enterococcus_faecalis	E_faecalis-contigs	INFANT-GUT-ASSEMBLY-bin_1	INFANT-GUT-ASSEMBLY-bin_1	Cluster.17
Day17a_QCcontig16_split_00013	Bin_10	db_bin_13	maxbin.001	metabat_igm.1	Enterococcus_faecalis	E_faecalis-contigs	INFANT-GUT-ASSEMBLY-bin_1	INFANT-GUT-ASSEMBLY-bin_1	Cluster.17
Day17a_QCcontig1_split_00001	Bin_10	db_bin_13	maxbin.001	metabat_igm.1	Enterococcus_faecalis	E_faecalis-contigs	INFANT-GUT-ASSEMBLY-bin_1	INFANT-GUT-ASSEMBLY-bin_1	Cluster.17
Day17a_QCcontig1_split_00002	Bin_10	db_bin_13	maxbin.001	metabat_igm.1	Enterococcus_faecalis	E_faecalis-contigs	INFANT-GUT-ASSEMBLY-bin_1	INFANT-GUT-ASSEMBLY-bin_1	Cluster.17
Day17a_QCcontig1_split_00003	Bin_10	db_bin_13	maxbin.001	metabat_igm.1	Enterococcus_faecalis	E_faecalis-contigs	INFANT-GUT-ASSEMBLY-bin_1	INFANT-GUT-ASSEMBLY-bin_1	Cluster.17
Day17a_QCcontig1_split_00004	Bin_10	db_bin_13	maxbin.001	metabat_igm.1	Enterococcus_faecalis	E_faecalis-contigs	INFANT-GUT-ASSEMBLY-bin_1	INFANT-GUT-ASSEMBLY-bin_1	Cluster.17
Day17a_QCcontig1_split_00005	Bin_10	db_bin_13	maxbin.001	metabat_igm.1	Enterococcus_faecalis	E_faecalis-contigs	INFANT-GUT-ASSEMBLY-bin_1	INFANT-GUT-ASSEMBLY-bin_1	Cluster.17
Day17a_QCcontig1_split_00006	Bin_10	db_bin_13	maxbin.001	metabat_igm.1	Enterococcus_faecalis	E_faecalis-contigs	INFANT-GUT-ASSEMBLY-bin_1	INFANT-GUT-ASSEMBLY-bin_1	Cluster.17
Day17a_QCcontig1_split_00007	Bin_10	db_bin_13	maxbin.001	metabat_igm.1	Enterococcus_faecalis	E_faecalis-contigs	INFANT-GUT-ASSEMBLY-bin_1	INFANT-GUT-ASSEMBLY-bin_1	Cluster.17
Day17a_QCcontig1_split_00008	Bin_10	db_bin_13	maxbin.001	metabat_igm.1	Enterococcus_faecalis	E_faecalis-contigs	INFANT-GUT-ASSEMBLY-bin_1	INFANT-GUT-ASSEMBLY-bin_1	Cluster.17
Day17a_QCcontig1_split_00009	Bin_10	db_bin_13	maxbin.001	metabat_igm.1	Enterococcus_faecalis	E_faecalis-contigs	INFANT-GUT-ASSEMBLY-bin_1	INFANT-GUT-ASSEMBLY-bin_1	Cluster.17
Day17a_QCcontig1_split_00010	Bin_10	db_bin_13	maxbin.001	metabat_igm.1	Enterococcus_faecalis	E_faecalis-contigs	INFANT-GUT-ASSEMBLY-bin_1	INFANT-GUT-ASSEMBLY-bin_1	Cluster.17
Day17a_QCcontig1_split_00011	Bin_10	db_bin_13	maxbin.001	metabat_igm.1	Enterococcus_faecalis	E_faecalis-contigs	INFANT-GUT-ASSEMBLY-bin_1	INFANT-GUT-ASSEMBLY-bin_1	Cluster.17
Day17a_QCcontig1_split_00012	Bin_10	db_bin_13	maxbin.001	metabat_igm.1	Enterococcus_faecalis	E_faecalis-contigs	INFANT-GUT-ASSEMBLY-bin_1	INFANT-GUT-ASSEMBLY-bin_1	Cluster.17
Day17a_QCcontig1_split_00013	Bin_10	db_bin_13	maxbin.001	metabat_igm.1	Enterococcus_faecalis	E_faecalis-contigs	INFANT-GUT-ASSEMBLY-bin_1	INFANT-GUT-ASSEMBLY-bin_1	Cluster.17
Day17a_QCcontig1_split_00014	Bin_10	db_bin_13	maxbin.001	metabat_igm.1	Enterococcus_faecalis	E_faecalis-contigs	INFANT-GUT-ASSEMBLY-bin_1	INFANT-GUT-ASSEMBLY-bin_1	Cluster.17
Day17a_QCcontig1_split_00015	Bin_10	db_bin_13	maxbin.001	metabat_igm.1	Enterococcus_faecalis	E_faecalis-contigs	INFANT-GUT-ASSEMBLY-bin_1	INFANT-GUT-ASSEMBLY-bin_1	Cluster.17
Day17a_QCcontig1_split_00016	Bin_10	db_bin_13	maxbin.001	metabat_igm.1	Enterococcus_faecalis	E_faecalis-contigs	INFANT-GUT-ASSEMBLY-bin_1	INFANT-GUT-ASSEMBLY-bin_1	Cluster.17
Day17a_QCcontig1_split_00017	Bin_10	db_bin_13	maxbin.001	metabat_igm.1	Enterococcus_faecalis	E_faecalis-contigs	INFANT-GUT-ASSEMBLY-bin_1	INFANT-GUT-ASSEMBLY-bin_1	Cluster.17
Day17a_QCcontig1_split_00018	Bin_10	db_bin_13	maxbin.001	metabat_igm.1	Enterococcus_faecalis	E_faecalis-contigs	INFANT-GUT-ASSEMBLY-bin_1	INFANT-GUT-ASSEMBLY-bin_1	Cluster.17
Day17a_QCcontig1_split_00019	Bin_10	db_bin_13	maxbin.001	metabat_igm.1	Enterococcus_faecalis	E_faecalis-contigs	INFANT-GUT-ASSEMBLY-bin_1	INFANT-GUT-ASSEMBLY-bin_1	Cluster.17
Day17a_QCcontig1_split_00020	Bin_10	db_bin_13	maxbin.001	metabat_igm.1	Enterococcus_faecalis	E_faecalis-contigs	INFANT-GUT-ASSEMBLY-bin_1	INFANT-GUT-ASSEMBLY-bin_1	Cluster.17
Day17a_QCcontig1_split_00021	Bin_10	db_bin_13	maxbin.001	metabat_igm.1	Enterococcus_faecalis	E_faecalis-contigs	INFANT-GUT-ASSEMBLY-bin_1	INFANT-GUT-ASSEMBLY-bin_1	Cluster.17
Day17a_QCcontig1_split_00022	Bin_10	db_bin_13	maxbin.001	metabat_igm.1	Enterococcus_faecalis	E_faecalis-contigs	INFANT-GUT-ASSEMBLY-bin_1	INFANT-GUT-ASSEMBLY-bin_1	Cluster.17
Day17a_QCcontig1_split_00023	Bin_10	db_bin_13	maxbin.001	metabat_igm.1	Enterococcus_faecalis	E_faecalis-contigs	INFANT-GUT-ASSEMBLY-bin_1	INFANT-GUT-ASSEMBLY-bin_1	Cluster.17
Day17a_QCcontig1_split_00024	Bin_10	db_bin_13	maxbin.001	metabat_igm.1	Enterococcus_faecalis	E_faecalis-contigs	INFANT-GUT-ASSEMBLY-bin_1	INFANT-GUT-ASSEMBLY-bin_1	Cluster.17
Day17a_QCcontig1_split_00025	Bin_10	db_bin_13	maxbin.001	metabat_igm.1	Enterococcus_faecalis	E_faecalis-contigs	INFANT-GUT-ASSEMBLY-bin_1	INFANT-GUT-ASSEMBLY-bin_1	Cluster.17
Day17a_QCcontig1_split_00026	Bin_10	db_bin_13	maxbin.001	metabat_igm.1	Enterococcus_faecalis	E_faecalis-contigs	INFANT-GUT-ASSEMBLY-bin_1	INFANT-GUT-ASSEMBLY-bin_1	Cluster.17
Day17a_QCcontig1_split_00027	Bin_10	db_bin_13	maxbin.001	metabat_igm.1	Enterococcus_faecalis	E_faecalis-contigs	INFANT-GUT-ASSEMBLY-bin_1	INFANT-GUT-ASSEMBLY-bin_1	Cluster.17
Day17a_QCcontig1_split_00028	Bin_10	db_bin_13	maxbin.001	metabat_igm.1	Enterococcus_faecalis	E_faecalis-contigs	INFANT-GUT-ASSEMBLY-bin_1	INFANT-GUT-ASSEMBLY-bin_1	Cluster.17
Day17a_QCcontig1_split_00029	Bin_10	db_bin_13	maxbin.001	metabat_igm.1	Enterococcus_faecalis	E_faecalis-contigs	INFANT-GUT-ASSEMBLY-bin_1	INFANT-GUT-ASSEMBLY-bin_1	Cluster.17
Day17a_QCcontig1_split_00030	Bin_10	db_bin_13	maxbin.001	metabat_igm.1	Enterococcus_faecalis	E_faecalis-contigs	INFANT-GUT-ASSEMBLY-bin_1	INFANT-GUT-ASSEMBLY-bin_1	Cluster.17
Day17a_QCcontig1_split_00031	Bin_10	db_bin_13	maxbin.001	metabat_igm.1	Enterococcus_faecalis	E_faecalis-contigs	INFANT-GUT-ASSEMBLY-bin_1	INFANT-GUT-ASSEMBLY-bin_1	Cluster.17
Day17a_QCcontig1_split_00032	Bin_10	db_bin_13	maxbin.001	metabat_igm.1	Enterococcus_faecalis	E_faecalis-contigs	INFANT-GUT-ASSEMBLY-bin_1	INFANT-GUT-ASSEMBLY-bin_1	Cluster.17
Day17a_QCcontig1_split_00033	Bin_10	db_bin_13	maxbin.001	metabat_igm.1	Enterococcus_faecalis	E_faecalis-contigs	INFANT-GUT-ASSEMBLY-bin_1	INFANT-GUT-ASSEMBLY-bin_1	Cluster.17
Day17a_QCcontig1_split_00034	Bin_10	db_bin_13	maxbin.001	metabat_igm.1	Enterococcus_faecalis	E_faecalis-contigs	INFANT-GUT-ASSEMBLY-bin_1	INFANT-GUT-ASSEMBLY-bin_1	Cluster.17
Day17a_QCcontig1_split_00035	Bin_10	db_bin_13	maxbin.001	metabat_igm.1	Enterococcus_faecalis	E_faecalis-contigs	INFANT-GUT-ASSEMBLY-bin_1	INFANT-GUT-ASSEMBLY-bin_1	Cluster.17
Day17a_QCcontig1_split_00036	Bin_10	db_bin_13	maxbin.001	metabat_igm.1	Enterococcus_faecalis	E_faecalis-contigs	INFANT-GUT-ASSEMBLY-bin_1	INFANT-GUT-ASSEMBLY-bin_1	Cluster.17
Day17a_QCcontig1_split_00037	Bin_10	db_bin_13	maxbin.001	metabat_igm.1	Enterococcus_faecalis	E_faecalis-contigs	INFANT-GUT-ASSEMBLY-bin_1	INFANT-GUT-ASSEMBLY-bin_1	Cluster.17
Day17a_QCcontig1_split_00038	Bin_10	db_bin_13	maxbin.001	metabat_igm.1	Enterococcus_faecalis	E_faecalis-contigs	INFANT-GUT-ASSEMBLY-bin_1	INFANT-GUT-ASSEMBLY-bin_1	Cluster.17
Day17a_QCcontig1_split_00039	Bin_10	db_bin_13	maxbin.001	metabat_igm.1	Enterococcus_faecalis	E_faecalis-contigs	INFANT-GUT-ASSEMBLY-bin_1	INFANT-GUT-ASSEMBLY-bin_1	Cluster.17
Day17a_QCcontig1_split_00040	Bin_10	db_bin_13	maxbin.001	metabat_igm.1	Enterococcus_faecalis	E_faecalis-contigs	INFANT-GUT-ASSEMBLY-bin_1	INFANT-GUT-ASSEMBLY-bin_1	Cluster.17
Day17a_QCcontig1_split_00041	Bin_10	db_bin_13	maxbin.001	metabat_igm.1	Enterococcus_faecalis	E_faecalis-contigs	INFANT-GUT-ASSEMBLY-bin_1	INFANT-GUT-ASSEMBLY-bin_1	Cluster.17
Day17a_QCcontig1_split_00042	Bin_10	db_bin_13	maxbin.001	metabat_igm.1	Enterococcus_faecalis	E_faecalis-contigs	INFANT-GUT-ASSEMBLY-bin_1	INFANT-GUT-ASSEMBLY-bin_1	Cluster.17
Day17a_QCcontig1_split_00043	Bin_10	db_bin_13	maxbin.001	metabat_igm.1	Enterococcus_faecalis	E_faecalis-contigs	INFANT-GUT-ASSEMBLY-bin_1	INFANT-GUT-ASSEMBLY-bin_1	Cluster.17
Day17a_QCcontig1_split_00044	Bin_10	db_bin_13	maxbin.001	metabat_igm.1	Enterococcus_faecalis	E_faecalis-contigs	INFANT-GUT-ASSEMBLY-bin_1	INFANT-GUT-ASSEMBLY-bin_1	Cluster.17
Day17a_QCcontig1_split_00045	Bin_10	db_bin_13	maxbin.001	metabat_igm.1	Enterococcus_faecalis	E_faecalis-contigs	INFANT-GUT-ASSEMBLY-bin_1	INFANT-GUT-ASSEMBLY-bin_1	Cluster.17
Day17a_QCcontig1_split_00046	Bin_10	db_bin_13	maxbin.001	metabat_igm.1	Enterococcus_faecalis	E_faecalis-contigs	INFANT-GUT-ASSEMBLY-bin_1	INFANT-GUT-ASSEMBLY-bin_1	Cluster.17
Day17a_QCcontig1_split_00047	Bin_10	db_bin_13	maxbin.001	metabat_igm.1	Enterococcus_faecalis	E_faecalis-contigs	INFANT-GUT-ASSEMBLY-bin_1	INFANT-GUT-ASSEMBLY-bin_1	Cluster.17
Day17a_QCcontig1_split_00048	Bin_10	db_bin_13	maxbin.001	metabat_igm.1	Enterococcus_faecalis	E_faecalis-contigs	INFANT-GUT-ASSEMBLY-bin_1	INFANT-GUT-ASSEMBLY-bin_1	Cluster.17
Day17a_QCcontig1_split_00049	Bin_10	db_bin_13	maxbin.001	metabat_igm.1	Enterococcus_faecalis	E_faecalis-contigs	INFANT-GUT-ASSEMBLY-bin_1	INFANT-GUT-ASSEMBLY-bin_1	Cluster.17
Day17a_QCcontig1_split_00050	Bin_10	db_bin_13	maxbin.001	metabat_igm.1	Enterococcus_faecalis	E_faecalis-contigs	INFANT-GUT-ASSEMBLY-bin_1	INFANT-GUT-ASSEMBLY-bin_1	Cluster.17
Day17a_QCcontig1_split_00051	Bin_10	db_bin_13	maxbin.001	metabat_igm.1	Enterococcus_faecalis	E_faecalis-contigs	INFANT-GUT-ASSEMBLY-bin_1	INFANT-GUT-ASSEMBLY-bin_1	Cluster.17
Day17a_QCcontig1_split_00052	Bin_10	db_bin_13	maxbin.001	metabat_igm.1	Enterococcus_faecalis	E_faecalis-contigs	INFANT-GUT-ASSEMBLY-bin_1	INFANT-GUT-ASSEMBLY-bin_1	Cluster.17
Day17a_QCcontig1_split_00053	Bin_10	db_bin_13	maxbin.001	metabat_igm.1	Enterococcus_faecalis	E_faecalis-contigs	INFANT-GUT-ASSEMBLY-bin_1	INFANT-GUT-ASSEMBLY-bin_1	Cluster.17
Day17a_QCcontig1_split_00054	Bin_10	db_bin_13	maxbin.001	metabat_igm.1	Enterococcus_faecalis	E_faecalis-contigs	INFANT-GUT-ASSEMBLY-bin_1	INFANT-GUT-ASSEMBLY-bin_1	Cluster.17
Day17a_QCcontig1_split_00055	Bin_10	db_bin_13	maxbin.001	metabat_igm.1	Enterococcus_faecalis	E_faecalis-contigs	INFANT-GUT-ASSEMBLY-bin_1	INFANT-GUT-ASSEMBLY-bin_1	Cluster.17
Day17a_QCcontig20_split_00001	Bin_28	db_unbinned	maxbin.001	metabat_igm.1	Enterococcus_faecalis	E_faecalis-contigs	INFANT-GUT-ASSEMBLY-bin_0	INFANT-GUT-ASSEMBLY-bin_0	Cluster.17
Day17a_QCcontig23_split_00001	Bin_10	db_bin_13	maxbin.001	metabat_igm.1	Enterococcus_faecalis	E_faecalis-contigs	INFANT-GUT-ASSEMBLY-bin_1	INFANT-GUT-ASSEMBLY-bin_1	Cluster.17
Day17a_QCcontig23_split_00002	Bin_10	db_bin_13	maxbin.001	metabat_igm.1	Enterococcus_faecalis	E_faecalis-contigs	INFANT-GUT-ASSEMBLY-bin_1	INFANT-GUT-ASSEMBLY-bin_1	Cluster.17
Day17a_QCcontig23_split_00003	Bin_10	db_bin_13	maxbin.001	metabat_igm.1	Enterococcus_faecalis	E_faecalis-contigs	INFANT-GUT-ASSEMBLY-bin_1	INFANT-GUT-ASSEMBLY-bin_1	Cluster.17
Day17a_QCcontig23_split_00004	Bin_10	db_bin_13	maxbin.001	metabat_igm.1	Enterococcus_faecalis	E_faecalis-contigs	INFANT-GUT-ASSEMBLY-bin_1	INFANT-GUT-ASSEMBLY-bin_1	Cluster.17
Day17a_QCcontig23_split_00005	Bin_10	db_bin_13	maxbin.001	metabat_igm.1	Enterococcus_faecalis	E_faecalis-contigs	INFANT-GUT-ASSEMBLY-bin_1	INFANT-GUT-ASSEMBLY-bin_1	Cluster.17
Day17a_QCcontig23_split_00006	Bin_10	db_bin_13	maxbin.001	metabat_igm.1	Enterococcus_faecalis	E_faecalis-contigs	INFANT-GUT-ASSEMBLY-bin_1	INFANT-GUT-ASSEMBLY-bin_1	Cluster.17
Day17a_QCcontig23_split_00007	Bin_10	db_bin_13	maxbin.001	metabat_igm.1	Enterococcus_faecalis	E_faecalis-contigs	INFANT-GUT-ASSEMBLY-bin_1	INFANT-GUT-ASSEMBLY-bin_1	Cluster.17
Day17a_QCcontig23_split_00008	Bin_10	db_bin_13	maxbin.001	metabat_igm.1	Enterococcus_faecalis	E_faecalis-contigs	INFANT-GUT-ASSEMBLY-bin_1	INFANT-GUT-ASSEMBLY-bin_1	Cluster.17
Day17a_QCcontig24_split_00001	Bin_10	db_bin_13	maxbin.001	metabat_igm.1	Enterococcus_faecalis	E_faecalis-contigs	INFANT-GUT-ASSEMBLY-bin_1	INFANT-GUT-ASSEMBLY-bin_1	Cluster.17
Day17a_QCcontig24_split_00002	Bin_10	db_bin_13	maxbin.001	metabat_igm.1	Enterococcus_faecalis	E_faecalis-contigs	INFANT-GUT-ASSEMBLY-bin_1	INFANT-GUT-ASSEMBLY-bin_1	Cluster.17
Day17a_QCcontig24_split_00003	Bin_10	db_bin_13	maxbin.001	metabat_igm.1	Enterococcus_faecalis	E_faecalis-contigs	INFANT-GUT-ASSEMBLY-bin_1	INFANT-GUT-ASSEMBLY-bin_1	Cluster.17
Day17a_QCcontig24_split_00004	Bin_10	db_bin_13	maxbin.001	metabat_igm.1	Enterococcus_faecalis	E_faecalis-contigs	INFANT-GUT-ASSEMBLY-bin_1	INFANT-GUT-ASSEMBLY-bin_1	Cluster.17
Day17a_QCcontig2_split_00001	Bin_10	db_bin_13	maxbin.001	metabat_igm.1	Enterococcus_faecalis	E_faecalis-contigs	INFANT-GUT-ASSEMBLY-bin_1	INFANT-GUT-ASSEMBLY-bin_1	Cluster.17
Day17a_QCcontig2_split_00002	Bin_10	db_bin_13	maxbin.001	metabat_igm.1	Enterococcus_faecalis	E_faecalis-contigs	INFANT-GUT-ASSEMBLY-bin_1	INFANT-GUT-ASSEMBLY-bin_1	Cluster.17
Day17a_QCcontig2_split_00003	Bin_10	db_bin_13	maxbin.001	metabat_igm.1	Enterococcus_faecalis	E_faecalis-contigs	INFANT-GUT-ASSEMBLY-bin_1	INFANT-GUT-ASSEMBLY-bin_1	Cluster.17
Day17a_QCcontig2_split_00004	Bin_10	db_bin_13	maxbin.001	metabat_igm.1	Enterococcus_faecalis	E_faecalis-contigs	INFANT-GUT-ASSEMBLY-bin_1	INFANT-GUT-ASSEMBLY-bin_1	Cluster.17
Day17a_QCcontig2_split_00005	Bin_10	db_bin_13	maxbin.001	metabat_igm.1	Enterococcus_faecalis	E_faecalis-contigs	INFANT-GUT-ASSEMBLY-bin_1	INFANT-GUT-ASSEMBLY-bin_1	Cluster.17
Day17a_QCcontig2_split_00006	Bin_10	db_bin_13	maxbin.001	metabat_igm.1	Enterococcus_faecalis	E_faecalis-contigs	INFANT-GUT-ASSEMBLY-bin_1	INFANT-GUT-ASSEMBLY-bin_1	Cluster.17
Day17a_QCcontig2_split_00007	Bin_10	db_bin_13	maxbin.001	metabat_igm.1	Enterococcus_faecalis	E_faecalis-contigs	INFANT-GUT-ASSEMBLY-bin_1	INFANT-GUT-ASSEMBLY-bin_1	Cluster.17
Day17a_QCcontig2_split_00008	Bin_10	db_bin_13	maxbin.001	metabat_igm.1	Enterococcus_faecalis	E_faecalis-contigs	INFANT-GUT-ASSEMBLY-bin_1	INFANT-GUT-ASSEMBLY-bin_1	Cluster.17
Day17a_QCcontig2_split_00009	Bin_10	db_bin_13	maxbin.001	metabat_igm.1	Enterococcus_faecalis	E_faecalis-contigs	INFANT-GUT-ASSEMBLY-bin_1	INFANT-GUT-ASSEMBLY-bin_1	Cluster.17
Day17a_QCcontig2_split_00010	Bin_10	db_bin_13	maxbin.001	metabat_igm.1	Enterococcus_faecalis	E_faecalis-contigs	INFANT-GUT-ASSEMBLY-bin_1	INFANT-GUT-ASSEMBLY-bin_1	Cluster.17
Day17a_QCcontig2_split_00011	Bin_10	db_bin_13	maxbin.001	metabat_igm.1	Enterococcus_faecalis	E_faecalis-contigs	INFANT-GUT-ASSEMBLY-bin_1	INFANT-GUT-ASSEMBLY-bin_1	Cluster.17
Day17a_QCcontig45_split_00001	Bin_10	db_bin_13	maxbin.001	metabat_igm.1	Enterococcus_faecalis	E_faecalis-contigs	INFANT-GUT-ASSEMBLY-bin_1	INFANT-GUT-ASSEMBLY-bin_1	Cluster.17
Day17a_QCcontig45_split_00002	Bin_10	db_bin_13	maxbin.001	metabat_igm.1	Enterococcus_faecalis	E_faecalis-contigs	INFANT-GUT-ASSEMBLY-bin_1	INFANT-GUT-ASSEMBLY-bin_1	Cluster.17
Day17a_QCcontig45_split_00003	Bin_10	db_bin_13	maxbin.001	metabat_igm.1	Enterococcus_faecalis	E_faecalis-contigs	INFANT-GUT-ASSEMBLY-bin_1	INFANT-GUT-ASSEMBLY-bin_1	Cluster.17
Day17a_QCcontig4_split_00001	Bin_10	db_bin_13	maxbin.001	metabat_igm.1	Enterococcus_faecalis	E_faecalis-contigs	INFANT-GUT-ASSEMBLY-bin_1	INFANT-GUT-ASSEMBLY-bin_1	Cluster.17
Day17a_QCcontig4_split_00002	Bin_10	db_bin_13	maxbin.001	metabat_igm.1	Enterococcus_faecalis	E_faecalis-contigs	INFANT-GUT-ASSEMBLY-bin_1	INFANT-GUT-ASSEMBLY-bin_1	Cluster.17
Day17a_QCcontig4_split_00003	Bin_10	db_bin_13	maxbin.001	metabat_igm.1	Enterococcus_faecalis	E_faecalis-contigs	INFANT-GUT-ASSEMBLY-bin_1	INFANT-GUT-ASSEMBLY-bin_1	Cluster.17
Day17a_QCcontig4_split_00004	Bin_10	db_bin_13	maxbin.001	metabat_igm.1	Enterococcus_faecalis	E_faecalis-contigs	INFANT-GUT-ASSEMBLY-bin_1	INFANT-GUT-ASSEMBLY-bin_1	Cluster.17
Day17a_QCcontig4_split_00005	Bin_10	db_bin_13	maxbin.001	metabat_igm.1	Enterococcus_faecalis	E_faecalis-contigs	INFANT-GUT-ASSEMBLY-bin_1	INFANT-GUT-ASSEMBLY-bin_1	Cluster.17
Day17a_QCcontig4_split_00006	Bin_10	db_bin_13	maxbin.001	metabat_igm.1	Enterococcus_faecalis	E_faecalis-contigs	INFANT-GUT-ASSEMBLY-bin_1	INFANT-GUT-ASSEMBLY-bin_1	Cluster.17
Day17a_QCcontig4_split_00007	Bin_10	db_bin_13	maxbin.001	metabat_igm.1	Enterococcus_faecalis	E_faecalis-contigs	INFANT-GUT-ASSEMBLY-bin_1	INFANT-GUT-ASSEMBLY-bin_1	Cluster.17
Day17a_QCcontig4_split_00008	Bin_10	db_bin_13	maxbin.001	metabat_igm.1	Enterococcus_faecalis	E_faecalis-contigs	INFANT-GUT-ASSEMBLY-bin_1	INFANT-GUT-ASSEMBLY-bin_1	Cluster.17
Day17a_QCcontig4_split_00009	Bin_10	db_bin_13	maxbin.001	metabat_igm.1	Enterococcus_faecalis	E_faecalis-contigs	INFANT-GUT-ASSEMBLY-bin_1	INFANT-GUT-ASSEMBLY-bin_1	Cluster.17
Day17a_QCcontig4_split_00010	Bin_10	db_bin_13	maxbin.001	metabat_igm.1	Enterococcus_faecalis	E_faecalis-contigs	INFANT-GUT-ASSEMBLY-bin_1	INFANT-GUT-ASSEMBLY-bin_1	Cluster.17
Day17a_QCcontig4_split_00011	Bin_10	db_bin_13	maxbin.001	metabat_igm.1	Enterococcus_faecalis	E_faecalis-contigs	INFANT-GUT-ASSEMBLY-bin_1	INFANT-GUT-ASSEMBLY-bin_1	Cluster.17
Day17a_QCcontig4_split_00012	Bin_10	db_bin_13	maxbin.001	metabat_igm.1	Enterococcus_faecalis	E_faecalis-contigs	INFANT-GUT-ASSEMBLY-bin_1	INFANT-GUT-ASSEMBLY-bin_1	Cluster.17
Day17a_QCcontig4_split_00013	Bin_10	db_bin_13	maxbin.001	metabat_igm.1	Enterococcus_faecalis	E_faecalis-contigs	INFANT-GUT-ASSEMBLY-bin_1	INFANT-GUT-ASSEMBLY-bin_1	Cluster.17
Day17a_QCcontig4_split_00014	Bin_10	db_bin_13	maxbin.001	metabat_igm.1	Enterococcus_faecalis	E_faecalis-contigs	INFANT-GUT-ASSEMBLY-bin_1	INFANT-GUT-ASSEMBLY-bin_1	Cluster.17
Day17a_QCcontig4_split_00015	Bin_10	db_bin_13	maxbin.001	metabat_igm.1	Enterococcus_faecalis	E_faecalis-contigs	INFANT-GUT-ASSEMBLY-bin_1	INFANT-GUT-ASSEMBLY-bin_1	Cluster.17
Day17a_QCcontig4_split_00016	Bin_10	db_bin_13	maxbin.001	metabat_igm.1	Enterococcus_faecalis	E_faecalis-contigs	INFANT-GUT-ASSEMBLY-bin_1	INFANT-GUT-ASSEMBLY-bin_1	Cluster.17
Day17a_QCcontig4_split_00017	Bin_10	db_bin_13	maxbin.001	metabat_igm.1	Enterococcus_faecalis	E_faecalis-contigs	INFANT-GUT-ASSEMBLY-bin_1	INFANT-GUT-ASSEMBLY-bin_1	Cluster.17
Day17a_QCcontig4_split_00018	Bin_10	db_bin_13	maxbin.001	metabat_igm.1	Enterococcus_faecalis	E_faecalis-contigs	INFANT-GUT-ASSEMBLY-bin_1	INFANT-GUT-ASSEMBLY-bin_1	Cluster.17
Day17a_QCcontig4_split_00019	Bin_10	db_bin_13	maxbin.001	metabat_igm.1	Enterococcus_faecalis	E_faecalis-contigs	INFANT-GUT-ASSEMBLY-bin_1	INFANT-GUT-ASSEMBLY-bin_1	Cluster.17
Day17a_QCcontig4_split_00020	Bin_10	db_bin_13	maxbin.001	metabat_igm.1	Enterococcus_faecalis	E_faecalis-contigs	INFANT-GUT-ASSEMBLY-bin_1	INFANT-GUT-ASSEMBLY-bin_1	Cluster.17
Day17a_QCcontig4_split_00021	Bin_10	db_bin_13	maxbin.001	metabat_igm.1	Enterococcus_faecalis	E_faecalis-contigs	INFANT-GUT-ASSEMBLY-bin_1	INFANT-GUT-ASSEMBLY-bin_1	Cluster.17
Day17a_QCcontig4_split_00022	Bin_10	db_bin_13	maxbin.001	metabat_igm.1	Enterococcus_faecalis	E_faecalis-contigs	INFANT-GUT-ASSEMBLY-bin_1	INFANT-GUT-ASSEMBLY-bin_1	Cluster.17
Day17a_QCcontig4_split_00023	Bin_10	db_bin_13	maxbin.001	metabat_igm.1	Enterococcus_faecalis	E_faecalis-contigs	INFANT-GUT-ASSEMBLY-bin_1	INFANT-GUT-ASSEMBLY-bin_1	Cluster.17
Day17a_QCcontig54_split_00001	Bin_10	db_bin_13	maxbin.001	metabat_igm.1	Enterococcus_faecalis	E_faecalis-contigs	INFANT-GUT-ASSEMBLY-bin_1	INFANT-GUT-ASSEMBLY-bin_1	Cluster.17
Day17a_QCcontig54_split_00002	Bin_10	db_bin_13	maxbin.001	metabat_igm.1	Enterococcus_faecalis	E_faecalis-contigs	INFANT-GUT-ASSEMBLY-bin_1	INFANT-GUT-ASSEMBLY-bin_1	Cluster.17
Day17a_QCcontig54_split_00003	Bin_10	db_bin_13	maxbin.001	metabat_igm.1	Enterococcus_faecalis	E_faecalis-contigs	INFANT-GUT-ASSEMBLY-bin_1	INFANT-GUT-ASSEMBLY-bin_1	Cluster.17
Day17a_QCcontig54_split_00004	Bin_10	db_bin_13	maxbin.001	metabat_igm.1	Enterococcus_faecalis	E_faecalis-contigs	INFANT-GUT-ASSEMBLY-bin_1	INFANT-GUT-ASSEMBLY-bin_1	Cluster.17
Day17a_QCcontig6_split_00001	Bin_10	db_bin_13	maxbin.001	metabat_igm.1	Enterococcus_faecalis	E_faecalis-contigs	INFANT-GUT-ASSEMBLY-bin_1	INFANT-GUT-ASSEMBLY-bin_1	Cluster.17
Day17a_QCcontig6_split_00002	Bin_10	db_bin_13	maxbin.001	metabat_igm.1	Enterococcus_faecalis	E_faecalis-contigs	INFANT-GUT-ASSEMBLY-bin_1	INFANT-GUT-ASSEMBLY-bin_1	Cluster.17
Day17a_QCcontig6_split_00003	Bin_10	db_bin_13	maxbin.001	metabat_igm.1	Enterococcus_faecalis	E_faecalis-contigs	INFANT-GUT-ASSEMBLY-bin_1	INFANT-GUT-ASSEMBLY-bin_1	Cluster.17
Day17a_QCcontig6_split_00004	Bin_10	db_bin_13	maxbin.001	metabat_igm.1	Enterococcus_faecalis	E_faecalis-contigs	INFANT-GUT-ASSEMBLY-bin_1	INFANT-GUT-ASSEMBLY-bin_1	Cluster.17
Day17a_QCcontig6_split_00005	Bin_10	db_bin_13	maxbin.001	metabat_igm.1	Enterococcus_faecalis	E_faecalis-contigs	INFANT-GUT-ASSEMBLY-bin_1	INFANT-GUT-ASSEMBLY-bin_1	Cluster.17
Day17a_QCcontig6_split_00006	Bin_10	db_bin_13	maxbin.001	metabat_igm.1	Enterococcus_faecalis	E_faecalis-contigs	INFANT-GUT-ASSEMBLY-bin_1	INFANT-GUT-ASSEMBLY-bin_1	Cluster.17
Day17a_QCcontig6_split_00007	Bin_10	db_bin_13	maxbin.001	metabat_igm.1	Enterococcus_faecalis	E_faecalis-contigs	INFANT-GUT-ASSEMBLY-bin_1	INFANT-GUT-ASSEMBLY-bin_1	Cluster.17
Day17a_QCcontig6_split_00008	Bin_10	db_bin_13	maxbin.001	metabat_igm.1	Enterococcus_faecalis	E_faecalis-contigs	INFANT-GUT-ASSEMBLY-bin_1	INFANT-GUT-ASSEMBLY-bin_1	Cluster.17
Day17a_QCcontig6_split_00009	Bin_10	db_bin_13	maxbin.001	metabat_igm.1	Enterococcus_faecalis	E_faecalis-contigs	INFANT-GUT-ASSEMBLY-bin_1	INFANT-GUT-ASSEMBLY-bin_1	Cluster.17
Day17a_QCcontig6_split_00010	Bin_10	db_bin_13	maxbin.001	metabat_igm.1	Enterococcus_faecalis	E_faecalis-contigs	INFANT-GUT-ASSEMBLY-bin_1	INFANT-GUT-ASSEMBLY-bin_1	Cluster.17
Day17a_QCcontig6_split_00011	Bin_10	db_bin_13	maxbin.001	metabat_igm.1	Enterococcus_faecalis	E_faecalis-contigs	INFANT-GUT-ASSEMBLY-bin_1	INFANT-GUT-ASSEMBLY-bin_1	Cluster.17
Day17a_QCcontig6_split_00012	Bin_10	db_bin_13	maxbin.001	metabat_igm.1	Enterococcus_faecalis	E_faecalis-contigs	INFANT-GUT-ASSEMBLY-bin_1	INFANT-GUT-ASSEMBLY-bin_1	Cluster.17
Day17a_QCcontig6_split_00013	Bin_10	db_bin_13	maxbin.001	metabat_igm.1	Enterococcus_faecalis	E_faecalis-contigs	INFANT-GUT-ASSEMBLY-bin_1	INFANT-GUT-ASSEMBLY-bin_1	Cluster.17
Day17a_QCcontig6_split_00014	Bin_10	db_bin_13	maxbin.001	metabat_igm.1	Enterococcus_faecalis	E_faecalis-contigs	INFANT-GUT-ASSEMBLY-bin_1	INFANT-GUT-ASSEMBLY-bin_1	Cluster.17
Day17a_QCcontig6_split_00015	Bin_10	db_bin_13	maxbin.001	metabat_igm.1	Enterococcus_faecalis	E_faecalis-contigs	INFANT-GUT-ASSEMBLY-bin_1	INFANT-GUT-ASSEMBLY-bin_1	Cluster.17
Day17a_QCcontig6_split_00016	Bin_10	db_bin_13	maxbin.001	metabat_igm.1	Enterococcus_faecalis	E_faecalis-contigs	INFANT-GUT-ASSEMBLY-bin_1	INFANT-GUT-ASSEMBLY-bin_1	Cluster.17
Day17a_QCcontig6_split_00017	Bin_10	db_bin_13	maxbin.001	metabat_igm.1	Enterococcus_faecalis	E_faecalis-contigs	INFANT-GUT-ASSEMBLY-bin_1	INFANT-GUT-ASSEMBLY-bin_1	Cluster.17
Day17a_QCcontig97_split_00001	Bin_10	db_unbinned	maxbin.001	metabat_igm.1	Enterococcus_faecalis	E_faecalis-contigs	INFANT-GUT-ASSEMBLY-bin_1	INFANT-GUT-ASSEMBLY-bin_1	Cluster.17
Day17a_QCcontig1000_split_00001	Bin_4	db_bin_11	maxbin.008	metabat_igm.unbinned	Finegoldia_magna	F_magna-contigs	INFANT-GUT-ASSEMBLY-bin_19	INFANT-GUT-ASSEMBLY-bin_19	Cluster.5
Day17a_QCcontig1002_split_00001	Bin_4	db_bin_11	maxbin.007	metabat_igm.unbinned	Finegoldia_magna	F_magna-contigs	INFANT-GUT-ASSEMBLY-bin_19	INFANT-GUT-ASSEMBLY-bin_19	Cluster.5
Day17a_QCcontig1014_split_00001	Bin_4	db_bin_11	maxbin.009	metabat_igm.unbinned	Finegoldia_magna	F_magna-contigs	INFANT-GUT-ASSEMBLY-bin_19	INFANT-GUT-ASSEMBLY-bin_19	Cluster.5
Day17a_QCcontig1019_split_00001	Bin_4	db_bin_11	maxbin.007	metabat_igm.3	Finegoldia_magna	F_magna-contigs	INFANT-GUT-ASSEMBLY-bin_19	INFANT-GUT-ASSEMBLY-bin_19	Cluster.5
Day17a_QCcontig1023_split_00001	Bin_4	db_bin_11	maxbin.008	metabat_igm.unbinned	Finegoldia_magna	F_magna-contigs	INFANT-GUT-ASSEMBLY-bin_19	INFANT-GUT-ASSEMBLY-bin_19	Cluster.5
Day17a_QCcontig1026_split_00001	Bin_4	db_bin_11	maxbin.007	metabat_igm.3	Finegoldia_magna	F_magna-contigs	INFANT-GUT-ASSEMBLY-bin_19	INFANT-GUT-ASSEMBLY-bin_19	Cluster.5
Day17a_QCcontig1032_split_00001	Bin_4	db_bin_11	maxbin.009	metabat_igm.unbinned	Finegoldia_magna	F_magna-contigs	INFANT-GUT-ASSEMBLY-bin_19	INFANT-GUT-ASSEMBLY-bin_19	Cluster.5
Day17a_QCcontig1035_split_00001	Bin_4	db_bin_11	maxbin.008	metabat_igm.unbinned		F_magna-contigs	INFANT-GUT-ASSEMBLY-bin_19	INFANT-GUT-ASSEMBLY-bin_19	Cluster.5
Day17a_QCcontig1041_split_00001	Bin_4	db_bin_11	maxbin.008	metabat_igm.unbinned		F_magna-contigs	INFANT-GUT-ASSEMBLY-bin_19	INFANT-GUT-ASSEMBLY-bin_19	Cluster.5
Day17a_QCcontig1045_split_00001	Bin_4	db_bin_11	maxbin.008	metabat_igm.unbinned	Finegoldia_magna	F_magna-contigs	INFANT-GUT-ASSEMBLY-bin_19	INFANT-GUT-ASSEMBLY-bin_19	Cluster.5
Day17a_QCcontig1050_split_00001	Bin_4	db_bin_11	maxbin.008	metabat_igm.unbinned	Finegoldia_magna	F_magna-contigs	INFANT-GUT-ASSEMBLY-bin_19	INFANT-GUT-ASSEMBLY-bin_19	Cluster.5
Day17a_QCcontig1055_split_00001	Bin_4	db_bin_11	maxbin.008	metabat_igm.unbinned	Finegoldia_magna	F_magna-contigs	INFANT-GUT-ASSEMBLY-bin_19	INFANT-GUT-ASSEMBLY-bin_19	Cluster.5
Day17a_QCcontig1056_split_00001	Bin_4	db_bin_11	maxbin.007	metabat_igm.unbinned	Finegoldia_magna	F_magna-contigs	INFANT-GUT-ASSEMBLY-bin_19	INFANT-GUT-ASSEMBLY-bin_19	Cluster.5
Day17a_QCcontig1060_split_00001	Bin_4	db_bin_11	maxbin.008	metabat_igm.unbinned		F_magna-contigs	INFANT-GUT-ASSEMBLY-bin_19	INFANT-GUT-ASSEMBLY-bin_19	Cluster.5
Day17a_QCcontig1065_split_00001	Bin_4	db_bin_11	maxbin.007	metabat_igm.unbinned	Finegoldia_magna	F_magna-contigs	INFANT-GUT-ASSEMBLY-bin_19	INFANT-GUT-ASSEMBLY-bin_19	Cluster.5
Day17a_QCcontig1071_split_00001	Bin_4	db_bin_11	maxbin.008	metabat_igm.unbinned	Finegoldia_magna	F_magna-contigs	INFANT-GUT-ASSEMBLY-bin_19	INFANT-GUT-ASSEMBLY-bin_19	Cluster.5
Day17a_QCcontig1072_split_00001	Bin_4	db_bin_11	maxbin.009	metabat_igm.unbinned	Finegoldia_magna	F_magna-contigs	INFANT-GUT-ASSEMBLY-bin_19	INFANT-GUT-ASSEMBLY-bin_19	Cluster.5
Day17a_QCcontig1073_split_00001	Bin_4	db_bin_11	maxbin.008	metabat_igm.unbinned	Finegoldia_magna	F_magna-contigs	INFANT-GUT-ASSEMBLY-bin_19	INFANT-GUT-ASSEMBLY-bin_19	Cluster.5
Day17a_QCcontig1077_split_00001	Bin_4	db_bin_11	maxbin.008	metabat_igm.unbinned	Finegoldia_magna	F_magna-contigs	INFANT-GUT-ASSEMBLY-bin_19	INFANT-GUT-ASSEMBLY-bin_19	Cluster.5
Day17a_QCcontig1078_split_00001	Bin_4	db_bin_11	maxbin.008	metabat_igm.unbinned	Finegoldia_magna	F_magna-contigs	INFANT-GUT-ASSEMBLY-bin_19	INFANT-GUT-ASSEMBLY-bin_19	Cluster.5
Day17a_QCcontig1089_split_00001	Bin_4	db_bin_11	maxbin.008	metabat_igm.unbinned		F_magna-contigs	INFANT-GUT-ASSEMBLY-bin_19	INFANT-GUT-ASSEMBLY-bin_19	Cluster.5
Day17a_QCcontig1090_split_00001	Bin_4	db_bin_11	maxbin.007	metabat_igm.unbinned	Finegoldia_magna	F_magna-contigs	INFANT-GUT-ASSEMBLY-bin_19	INFANT-GUT-ASSEMBLY-bin_19	Cluster.5
Day17a_QCcontig1097_split_00001	Bin_4	db_bin_11	maxbin.007	metabat_igm.unbinned	Finegoldia_magna	F_magna-contigs	INFANT-GUT-ASSEMBLY-bin_19	INFANT-GUT-ASSEMBLY-bin_19	Cluster.5
Day17a_QCcontig1098_split_00001	Bin_4	db_bin_11	maxbin.007	metabat_igm.unbinned		F_magna-contigs	INFANT-GUT-ASSEMBLY-bin_19	INFANT-GUT-ASSEMBLY-bin_19	Cluster.5
Day17a_QCcontig1106_split_00001	Bin_4	db_bin_11	maxbin.008	metabat_igm.unbinned		F_magna-contigs	INFANT-GUT-ASSEMBLY-bin_19	INFANT-GUT-ASSEMBLY-bin_19	Cluster.5
Day17a_QCcontig1113_split_00001	Bin_4	db_bin_11	maxbin.008	metabat_igm.unbinned	Finegoldia_magna	F_magna-contigs	INFANT-GUT-ASSEMBLY-bin_19	INFANT-GUT-ASSEMBLY-bin_19	Cluster.5
Day17a_QCcontig1115_split_00001	Bin_4	db_bin_11	maxbin.009	metabat_igm.unbinned	Finegoldia_magna	F_magna-contigs	INFANT-GUT-ASSEMBLY-bin_19	INFANT-GUT-ASSEMBLY-bin_19	Cluster.5
Day17a_QCcontig1117_split_00001	Bin_4	db_bin_11	maxbin.009	metabat_igm.unbinned		F_magna-contigs	INFANT-GUT-ASSEMBLY-bin_19	INFANT-GUT-ASSEMBLY-bin_19	Cluster.12
Day17a_QCcontig1119_split_00001	Bin_4	db_bin_11	maxbin.008	metabat_igm.3		F_magna-contigs	INFANT-GUT-ASSEMBLY-bin_19	INFANT-GUT-ASSEMBLY-bin_19	Cluster.7
Day17a_QCcontig1125_split_00001	Bin_4	db_bin_11	maxbin.008	metabat_igm.unbinned	Finegoldia_magna	F_magna-contigs	INFANT-GUT-ASSEMBLY-bin_19	INFANT-GUT-ASSEMBLY-bin_19	Cluster.5
Day17a_QCcontig1141_split_00001	Bin_4	db_bin_11	maxbin.008	metabat_igm.unbinned	Finegoldia_magna	F_magna-contigs	INFANT-GUT-ASSEMBLY-bin_19	INFANT-GUT-ASSEMBLY-bin_19	Cluster.5
Day17a_QCcontig1142_split_00001	Bin_4	db_bin_11	maxbin.007	metabat_igm.unbinned		F_magna-contigs	INFANT-GUT-ASSEMBLY-bin_19	INFANT-GUT-ASSEMBLY-bin_19	Cluster.5
Day17a_QCcontig1143_split_00001	Bin_4	db_bin_11	maxbin.008	metabat_igm.unbinned	Finegoldia_magna	F_magna-contigs	INFANT-GUT-ASSEMBLY-bin_19	INFANT-GUT-ASSEMBLY-bin_19	Cluster.5
Day17a_QCcontig1149_split_00001	Bin_4	db_bin_11	maxbin.007	metabat_igm.unbinned	Finegoldia_magna	F_magna-contigs	INFANT-GUT-ASSEMBLY-bin_19	INFANT-GUT-ASSEMBLY-bin_19	Cluster.5
Day17a_QCcontig1152_split_00001	Bin_4	db_bin_11	maxbin.008	metabat_igm.unbinned	Finegoldia_magna	F_magna-contigs	INFANT-GUT-ASSEMBLY-bin_19	INFANT-GUT-ASSEMBLY-bin_19	Cluster.5
Day17a_QCcontig1153_split_00001	Bin_4	db_bin_11	maxbin.008	metabat_igm.unbinned	Finegoldia_magna	F_magna-contigs	INFANT-GUT-ASSEMBLY-bin_19	INFANT-GUT-ASSEMBLY-bin_19	Cluster.5
Day17a_QCcontig1154_split_00001	Bin_4	db_bin_11	maxbin.008	metabat_igm.unbinned	Finegoldia_magna	F_magna-contigs	INFANT-GUT-ASSEMBLY-bin_19	INFANT-GUT-ASSEMBLY-bin_19	Cluster.5
Day17a_QCcontig1160_split_00001	Bin_4	db_bin_11	maxbin.008	metabat_igm.unbinned	Finegoldia_magna	F_magna-contigs	INFANT-GUT-ASSEMBLY-bin_19	INFANT-GUT-ASSEMBLY-bin_19	Cluster.5
Day17a_QCcontig1162_split_00001	Bin_4	db_bin_11	maxbin.007	metabat_igm.unbinned		F_magna-contigs	INFANT-GUT-ASSEMBLY-bin_21	INFANT-GUT-ASSEMBLY-bin_21-refined_1	Cluster.5
Day17a_QCcontig1172_split_00001	Bin_4	db_bin_11	maxbin.007	metabat_igm.unbinned		F_magna-contigs	INFANT-GUT-ASSEMBLY-bin_19	INFANT-GUT-ASSEMBLY-bin_19	Cluster.5
Day17a_QCcontig1179_split_00001	Bin_4	db_bin_11	maxbin.007	metabat_igm.unbinned	Finegoldia_magna	F_magna-contigs	INFANT-GUT-ASSEMBLY-bin_19	INFANT-GUT-ASSEMBLY-bin_19	Cluster.5
Day17a_QCcontig1195_split_00001	Bin_4	db_bin_11	maxbin.008	metabat_igm.unbinned	Finegoldia_magna	F_magna-contigs	INFANT-GUT-ASSEMBLY-bin_19	INFANT-GUT-ASSEMBLY-bin_19	Cluster.5
Day17a_QCcontig1198_split_00001	Bin_4	db_bin_11	maxbin.007	metabat_igm.unbinned	Finegoldia_magna	F_magna-contigs	INFANT-GUT-ASSEMBLY-bin_19	INFANT-GUT-ASSEMBLY-bin_19	Cluster.5
Day17a_QCcontig1199_split_00001	Bin_4	db_bin_11	maxbin.007	metabat_igm.unbinned	Finegoldia_magna	F_magna-contigs	INFANT-GUT-ASSEMBLY-bin_19	INFANT-GUT-ASSEMBLY-bin_19	Cluster.5
Day17a_QCcontig1202_split_00001	Bin_4	db_bin_11	maxbin.009	metabat_igm.unbinned	Finegoldia_magna	F_magna-contigs	INFANT-GUT-ASSEMBLY-bin_19	INFANT-GUT-ASSEMBLY-bin_19	Cluster.5
Day17a_QCcontig1203_split_00001	Bin_4	db_bin_11	maxbin.008	metabat_igm.unbinned		F_magna-contigs	INFANT-GUT-ASSEMBLY-bin_19	INFANT-GUT-ASSEMBLY-bin_19	Cluster.5
Day17a_QCcontig1204_split_00001	Bin_4	db_bin_11	maxbin.009	metabat_igm.unbinned	Finegoldia_magna	F_magna-contigs	INFANT-GUT-ASSEMBLY-bin_19	INFANT-GUT-ASSEMBLY-bin_19	Cluster.5
Day17a_QCcontig1207_split_00001	Bin_4	db_bin_11	maxbin.008	metabat_igm.unbinned	Finegoldia_magna	F_magna-contigs	INFANT-GUT-ASSEMBLY-bin_19	INFANT-GUT-ASSEMBLY-bin_19	Cluster.5
Day17a_QCcontig1210_split_00001	Bin_4	db_bin_11	maxbin.008	metabat_igm.unbinned	Anaerococcus_sp	F_magna-contigs	INFANT-GUT-ASSEMBLY-bin_19	INFANT-GUT-ASSEMBLY-bin_19	Cluster.5
Day17a_QCcontig1211_split_00001	Bin_4	db_bin_11	maxbin.009	metabat_igm.unbinned	Finegoldia_magna	F_magna-contigs	INFANT-GUT-ASSEMBLY-bin_19	INFANT-GUT-ASSEMBLY-bin_19	Cluster.5
Day17a_QCcontig1213_split_00001	Bin_4	db_bin_11	maxbin.009	metabat_igm.unbinned	Finegoldia_magna	F_magna-contigs	INFANT-GUT-ASSEMBLY-bin_19	INFANT-GUT-ASSEMBLY-bin_19	Cluster.5
Day17a_QCcontig1215_split_00001	Bin_4	db_bin_11	maxbin.007	metabat_igm.unbinned	Finegoldia_magna	F_magna-contigs	INFANT-GUT-ASSEMBLY-bin_19	INFANT-GUT-ASSEMBLY-bin_19	Cluster.5
Day17a_QCcontig1216_split_00001	Bin_4	db_bin_11	maxbin.007	metabat_igm.unbinned	Finegoldia_magna	F_magna-contigs	INFANT-GUT-ASSEMBLY-bin_19	INFANT-GUT-ASSEMBLY-bin_19	Cluster.5
Day17a_QCcontig1219_split_00001	Bin_4	db_bin_11	maxbin.008	metabat_igm.unbinned	Finegoldia_magna	F_magna-contigs	INFANT-GUT-ASSEMBLY-bin_19	INFANT-GUT-ASSEMBLY-bin_19	Cluster.5
Day17a_QCcontig1227_split_00001	Bin_4	db_bin_11	maxbin.008	metabat_igm.unbinned	Finegoldia_magna	F_magna-contigs	INFANT-GUT-ASSEMBLY-bin_19	INFANT-GUT-ASSEMBLY-bin_19	Cluster.5
Day17a_QCcontig1233_split_00001	Bin_4	db_bin_11	maxbin.008	metabat_igm.unbinned	Finegoldia_magna	F_magna-contigs	INFANT-GUT-ASSEMBLY-bin_19	INFANT-GUT-ASSEMBLY-bin_19	Cluster.5
Day17a_QCcontig1235_split_00001	Bin_4	db_unbinned	maxbin.007	metabat_igm.unbinned		F_magna-contigs	INFANT-GUT-ASSEMBLY-bin_19	INFANT-GUT-ASSEMBLY-bin_19	Cluster.5
Day17a_QCcontig1237_split_00001	Bin_4	db_bin_11	maxbin.009	metabat_igm.unbinned	Finegoldia_magna	F_magna-contigs	INFANT-GUT-ASSEMBLY-bin_19	INFANT-GUT-ASSEMBLY-bin_19	Cluster.5
Day17a_QCcontig1247_split_00001	Bin_4	db_bin_11	maxbin.008	metabat_igm.3	Finegoldia_magna	F_magna-contigs	INFANT-GUT-ASSEMBLY-bin_16	INFANT-GUT-ASSEMBLY-bin_16	Cluster.5
Day17a_QCcontig1248_split_00001	Bin_4	db_bin_11	maxbin.008	metabat_igm.unbinned		F_magna-contigs	INFANT-GUT-ASSEMBLY-bin_19	INFANT-GUT-ASSEMBLY-bin_19	Cluster.5
Day17a_QCcontig1249_split_00001	Bin_4	db_bin_11	maxbin.008	metabat_igm.unbinned		F_magna-contigs	INFANT-GUT-ASSEMBLY-bin_19	INFANT-GUT-ASSEMBLY-bin_19	Cluster.5
Day17a_QCcontig1250_split_00001	Bin_4	db_bin_11	maxbin.009	metabat_igm.unbinned	Finegoldia_magna	F_magna-contigs	INFANT-GUT-ASSEMBLY-bin_19	INFANT-GUT-ASSEMBLY-bin_19	Cluster.5
Day17a_QCcontig1259_split_00001	Bin_4	db_bin_11	maxbin.008	metabat_igm.unbinned	Finegoldia_magna	F_magna-contigs	INFANT-GUT-ASSEMBLY-bin_19	INFANT-GUT-ASSEMBLY-bin_19	Cluster.5
Day17a_QCcontig1261_split_00001	Bin_4	db_bin_11	maxbin.009	metabat_igm.unbinned	Finegoldia_magna	F_magna-contigs	INFANT-GUT-ASSEMBLY-bin_21	INFANT-GUT-ASSEMBLY-bin_21-refined_1	Cluster.5
Day17a_QCcontig1277_split_00001	Bin_4	db_bin_11	maxbin.007	metabat_igm.unbinned	Finegoldia_magna	F_magna-contigs	INFANT-GUT-ASSEMBLY-bin_19	INFANT-GUT-ASSEMBLY-bin_19	Cluster.5
Day17a_QCcontig1281_split_00001	Bin_4	db_bin_11	maxbin.008	metabat_igm.unbinned		F_magna-contigs	INFANT-GUT-ASSEMBLY-bin_19	INFANT-GUT-ASSEMBLY-bin_19	Cluster.5
Day17a_QCcontig1286_split_00001	Bin_4	db_bin_11	maxbin.008	metabat_igm.unbinned	Finegoldia_magna	F_magna-contigs	INFANT-GUT-ASSEMBLY-bin_19	INFANT-GUT-ASSEMBLY-bin_19	Cluster.5
Day17a_QCcontig1288_split_00001	Bin_4	db_bin_11	maxbin.008	metabat_igm.unbinned	Finegoldia_magna	F_magna-contigs	INFANT-GUT-ASSEMBLY-bin_19	INFANT-GUT-ASSEMBLY-bin_19	Cluster.5
Day17a_QCcontig1296_split_00001	Bin_4	db_bin_11	maxbin.008	metabat_igm.unbinned	Finegoldia_magna	F_magna-contigs	INFANT-GUT-ASSEMBLY-bin_19	INFANT-GUT-ASSEMBLY-bin_19	Cluster.5
Day17a_QCcontig1299_split_00001	Bin_4	db_bin_11	maxbin.007	metabat_igm.unbinned	Finegoldia_magna	F_magna-contigs	INFANT-GUT-ASSEMBLY-bin_19	INFANT-GUT-ASSEMBLY-bin_19	Cluster.5
Day17a_QCcontig1300_split_00001	Bin_4	db_bin_11	maxbin.007	metabat_igm.unbinned	Finegoldia_magna	F_magna-contigs	INFANT-GUT-ASSEMBLY-bin_19	INFANT-GUT-ASSEMBLY-bin_19	Cluster.13
Day17a_QCcontig1301_split_00001	Bin_4	db_bin_11	maxbin.008	metabat_igm.unbinned		F_magna-contigs	INFANT-GUT-ASSEMBLY-bin_19	INFANT-GUT-ASSEMBLY-bin_19	Cluster.5
Day17a_QCcontig1302_split_00001	Bin_4	db_bin_11	maxbin.008	metabat_igm.unbinned	Finegoldia_magna	F_magna-contigs	INFANT-GUT-ASSEMBLY-bin_19	INFANT-GUT-ASSEMBLY-bin_19	Cluster.5
Day17a_QCcontig1304_split_00001	Bin_4	db_bin_11	maxbin.009	metabat_igm.unbinned		F_magna-contigs	INFANT-GUT-ASSEMBLY-bin_19	INFANT-GUT-ASSEMBLY-bin_19	Cluster.5
Day17a_QCcontig1309_split_00001	Bin_4	db_bin_11	maxbin.007	metabat_igm.unbinned	Finegoldia_magna	F_magna-contigs	INFANT-GUT-ASSEMBLY-bin_19	INFANT-GUT-ASSEMBLY-bin_19	Cluster.5
Day17a_QCcontig1312_split_00001	Bin_4	db_bin_11	maxbin.009	metabat_igm.unbinned		F_magna-contigs	INFANT-GUT-ASSEMBLY-bin_19	INFANT-GUT-ASSEMBLY-bin_19	Cluster.5
Day17a_QCcontig1315_split_00001	Bin_4	db_bin_11	maxbin.009	metabat_igm.unbinned	Finegoldia_magna	F_magna-contigs	INFANT-GUT-ASSEMBLY-bin_19	INFANT-GUT-ASSEMBLY-bin_19	Cluster.5
Day17a_QCcontig1323_split_00001	Bin_4	db_bin_11	maxbin.008	metabat_igm.unbinned	Finegoldia_magna	F_magna-contigs	INFANT-GUT-ASSEMBLY-bin_19	INFANT-GUT-ASSEMBLY-bin_19	Cluster.5
Day17a_QCcontig1327_split_00001	Bin_4	db_bin_11	maxbin.009	metabat_igm.unbinned	Finegoldia_magna	F_magna-contigs	INFANT-GUT-ASSEMBLY-bin_19	INFANT-GUT-ASSEMBLY-bin_19	Cluster.5
Day17a_QCcontig1328_split_00001	Bin_4	db_bin_11	maxbin.009	metabat_igm.unbinned	Finegoldia_magna	F_magna-contigs	INFANT-GUT-ASSEMBLY-bin_19	INFANT-GUT-ASSEMBLY-bin_19	Cluster.5
Day17a_QCcontig1329_split_00001	Bin_4	db_bin_11	maxbin.008	metabat_igm.unbinned		F_magna-contigs	INFANT-GUT-ASSEMBLY-bin_19	INFANT-GUT-ASSEMBLY-bin_19	Cluster.5
Day17a_QCcontig1332_split_00001	Bin_4	db_bin_11	maxbin.009	metabat_igm.unbinned	Finegoldia_magna	F_magna-contigs	INFANT-GUT-ASSEMBLY-bin_19	INFANT-GUT-ASSEMBLY-bin_19	Cluster.5
Day17a_QCcontig1336_split_00001	Bin_4	db_bin_11	maxbin.008	metabat_igm.unbinned		F_magna-contigs	INFANT-GUT-ASSEMBLY-bin_19	INFANT-GUT-ASSEMBLY-bin_19	Cluster.5
Day17a_QCcontig1340_split_00001	Bin_4	db_bin_11	maxbin.008	metabat_igm.unbinned	Finegoldia_magna	F_magna-contigs	INFANT-GUT-ASSEMBLY-bin_19	INFANT-GUT-ASSEMBLY-bin_19	Cluster.5
Day17a_QCcontig1343_split_00001	Bin_4	db_bin_11	maxbin.009	metabat_igm.unbinned	Finegoldia_magna	F_magna-contigs	INFANT-GUT-ASSEMBLY-bin_19	INFANT-GUT-ASSEMBLY-bin_19	Cluster.5
Day17a_QCcontig1346_split_00001	Bin_4	db_bin_11	maxbin.008	metabat_igm.unbinned	Finegoldia_magna	F_magna-contigs	INFANT-GUT-ASSEMBLY-bin_19	INFANT-GUT-ASSEMBLY-bin_19	Cluster.5
Day17a_QCcontig1348_split_00001	Bin_4	db_bin_11	maxbin.008	metabat_igm.unbinned		F_magna-contigs	INFANT-GUT-ASSEMBLY-bin_19	INFANT-GUT-ASSEMBLY-bin_19	Cluster.5
Day17a_QCcontig1351_split_00001	Bin_4	db_bin_11	maxbin.007	metabat_igm.unbinned		F_magna-contigs	INFANT-GUT-ASSEMBLY-bin_19	INFANT-GUT-ASSEMBLY-bin_19	Cluster.5
Day17a_QCcontig1356_split_00001	Bin_4	db_bin_11	maxbin.008	metabat_igm.unbinned		F_magna-contigs	INFANT-GUT-ASSEMBLY-bin_19	INFANT-GUT-ASSEMBLY-bin_19	Cluster.5
Day17a_QCcontig1358_split_00001	Bin_4	db_bin_11	maxbin.008	metabat_igm.unbinned	Finegoldia_magna	F_magna-contigs	INFANT-GUT-ASSEMBLY-bin_19	INFANT-GUT-ASSEMBLY-bin_19	Cluster.5
Day17a_QCcontig1363_split_00001	Bin_4	db_bin_11	maxbin.009	metabat_igm.unbinned	Finegoldia_magna	F_magna-contigs	INFANT-GUT-ASSEMBLY-bin_19	INFANT-GUT-ASSEMBLY-bin_19	Cluster.5
Day17a_QCcontig1365_split_00001	Bin_4	db_unbinned	maxbin.008	metabat_igm.unbinned	Finegoldia_magna	F_magna-contigs	INFANT-GUT-ASSEMBLY-bin_21	INFANT-GUT-ASSEMBLY-bin_21-refined_1	Cluster.5
Day17a_QCcontig1374_split_00001	Bin_4	db_bin_11	maxbin.007	metabat_igm.unbinned		F_magna-contigs	INFANT-GUT-ASSEMBLY-bin_19	INFANT-GUT-ASSEMBLY-bin_19	Cluster.5
Day17a_QCcontig1377_split_00001	Bin_4	db_bin_11	maxbin.008	metabat_igm.unbinned		F_magna-contigs	INFANT-GUT-ASSEMBLY-bin_19	INFANT-GUT-ASSEMBLY-bin_19	Cluster.5
Day17a_QCcontig1381_split_00001	Bin_4	db_bin_11	maxbin.009	metabat_igm.unbinned		F_magna-contigs	INFANT-GUT-ASSEMBLY-bin_19	INFANT-GUT-ASSEMBLY-bin_19	Cluster.5
Day17a_QCcontig1387_split_00001	Bin_4	db_bin_11	maxbin.008	metabat_igm.unbinned	Finegoldia_magna	F_magna-contigs	INFANT-GUT-ASSEMBLY-bin_19	INFANT-GUT-ASSEMBLY-bin_19	Cluster.5
Day17a_QCcontig1391_split_00001	Bin_4	db_bin_11	maxbin.007	metabat_igm.unbinned	Finegoldia_magna	F_magna-contigs	INFANT-GUT-ASSEMBLY-bin_19	INFANT-GUT-ASSEMBLY-bin_19	Cluster.5
Day17a_QCcontig1392_split_00001	Bin_4	db_bin_11	maxbin.008	metabat_igm.unbinned	Finegoldia_magna	F_magna-contigs	INFANT-GUT-ASSEMBLY-bin_19	INFANT-GUT-ASSEMBLY-bin_19	Cluster.5
Day17a_QCcontig1394_split_00001	Bin_4	db_bin_11	maxbin.008	metabat_igm.unbinned	Finegoldia_magna	F_magna-contigs	INFANT-GUT-ASSEMBLY-bin_19	INFANT-GUT-ASSEMBLY-bin_19	Cluster.5
Day17a_QCcontig1397_split_00001	Bin_4	db_bin_11	maxbin.007	metabat_igm.unbinned	Finegoldia_magna	F_magna-contigs	INFANT-GUT-ASSEMBLY-bin_19	INFANT-GUT-ASSEMBLY-bin_19	Cluster.5
Day17a_QCcontig1404_split_00001	Bin_4	db_bin_11	maxbin.008	metabat_igm.unbinned	Finegoldia_magna	F_magna-contigs	INFANT-GUT-ASSEMBLY-bin_19	INFANT-GUT-ASSEMBLY-bin_19	Cluster.5
Day17a_QCcontig1411_split_00001	Bin_4	db_bin_11	maxbin.007	metabat_igm.unbinned	Finegoldia_magna	F_magna-contigs	INFANT-GUT-ASSEMBLY-bin_19	INFANT-GUT-ASSEMBLY-bin_19	Cluster.5
Day17a_QCcontig1421_split_00001	Bin_4	db_bin_11	maxbin.008	metabat_igm.unbinned	Finegoldia_magna	F_magna-contigs	INFANT-GUT-ASSEMBLY-bin_19	INFANT-GUT-ASSEMBLY-bin_19	Cluster.5
Day17a_QCcontig1423_split_00001	Bin_4	db_unbinned	maxbin.008	metabat_igm.unbinned		F_magna-contigs	INFANT-GUT-ASSEMBLY-bin_19	INFANT-GUT-ASSEMBLY-bin_19	Cluster.5
Day17a_QCcontig1424_split_00001	Bin_4	db_bin_11	maxbin.008	metabat_igm.unbinned	Finegoldia_magna	F_magna-contigs	INFANT-GUT-ASSEMBLY-bin_19	INFANT-GUT-ASSEMBLY-bin_19	Cluster.5
Day17a_QCcontig1429_split_00001	Bin_4	db_bin_11	maxbin.008	metabat_igm.unbinned		F_magna-contigs	INFANT-GUT-ASSEMBLY-bin_19	INFANT-GUT-ASSEMBLY-bin_19	Cluster.5
Day17a_QCcontig1432_split_00001	Bin_4	db_bin_11	maxbin.008	metabat_igm.unbinned	Finegoldia_magna	F_magna-contigs	INFANT-GUT-ASSEMBLY-bin_19	INFANT-GUT-ASSEMBLY-bin_19	Cluster.5
Day17a_QCcontig1434_split_00001	Bin_4	db_bin_11	maxbin.007	metabat_igm.unbinned	Finegoldia_magna	F_magna-contigs	INFANT-GUT-ASSEMBLY-bin_19	INFANT-GUT-ASSEMBLY-bin_19	Cluster.5
Day17a_QCcontig1435_split_00001	Bin_4	db_bin_11	maxbin.008	metabat_igm.unbinned		F_magna-contigs	INFANT-GUT-ASSEMBLY-bin_19	INFANT-GUT-ASSEMBLY-bin_19	Cluster.5
Day17a_QCcontig1437_split_00001	Bin_4	db_bin_11	maxbin.007	metabat_igm.unbinned		F_magna-contigs	INFANT-GUT-ASSEMBLY-bin_19	INFANT-GUT-ASSEMBLY-bin_19	Cluster.5
Day17a_QCcontig1440_split_00001	Bin_4	db_bin_11	maxbin.007	metabat_igm.unbinned		F_magna-contigs	INFANT-GUT-ASSEMBLY-bin_19	INFANT-GUT-ASSEMBLY-bin_19	Cluster.5
Day17a_QCcontig1441_split_00001	Bin_4	db_bin_11	maxbin.008	metabat_igm.unbinned	Finegoldia_magna	F_magna-contigs	INFANT-GUT-ASSEMBLY-bin_19	INFANT-GUT-ASSEMBLY-bin_19	Cluster.5
Day17a_QCcontig1442_split_00001	Bin_4	db_bin_11	maxbin.009	metabat_igm.unbinned		F_magna-contigs	INFANT-GUT-ASSEMBLY-bin_19	INFANT-GUT-ASSEMBLY-bin_19	Cluster.5
Day17a_QCcontig1446_split_00001	Bin_4	db_bin_11	maxbin.007	metabat_igm.unbinned	Finegoldia_magna	F_magna-contigs	INFANT-GUT-ASSEMBLY-bin_19	INFANT-GUT-ASSEMBLY-bin_19	Cluster.5
Day17a_QCcontig1447_split_00001	Bin_4	db_unbinned	maxbin.008	metabat_igm.unbinned	Finegoldia_magna	F_magna-contigs	INFANT-GUT-ASSEMBLY-bin_19	INFANT-GUT-ASSEMBLY-bin_19	Cluster.5
Day17a_QCcontig1449_split_00001	Bin_4	db_bin_11	maxbin.007	metabat_igm.unbinned	Finegoldia_magna	F_magna-contigs	INFANT-GUT-ASSEMBLY-bin_19	INFANT-GUT-ASSEMBLY-bin_19	Cluster.5
Day17a_QCcontig1451_split_00001	Bin_4	db_bin_11	maxbin.008	metabat_igm.unbinned	Finegoldia_magna	F_magna-contigs	INFANT-GUT-ASSEMBLY-bin_19	INFANT-GUT-ASSEMBLY-bin_19	Cluster.7
Day17a_QCcontig1452_split_00001	Bin_4	db_bin_11	maxbin.007	metabat_igm.unbinned	Finegoldia_magna	F_magna-contigs	INFANT-GUT-ASSEMBLY-bin_19	INFANT-GUT-ASSEMBLY-bin_19	Cluster.5
Day17a_QCcontig1457_split_00001	Bin_4	db_bin_11	maxbin.007	metabat_igm.unbinned	Finegoldia_magna	F_magna-contigs	INFANT-GUT-ASSEMBLY-bin_19	INFANT-GUT-ASSEMBLY-bin_19	Cluster.5
Day17a_QCcontig1463_split_00001	Bin_4	db_bin_11	maxbin.009	metabat_igm.unbinned	Finegoldia_magna	F_magna-contigs	INFANT-GUT-ASSEMBLY-bin_19	INFANT-GUT-ASSEMBLY-bin_19	Cluster.5
Day17a_QCcontig1471_split_00001	Bin_4	db_bin_11	maxbin.008	metabat_igm.unbinned	Finegoldia_magna	F_magna-contigs	INFANT-GUT-ASSEMBLY-bin_19	INFANT-GUT-ASSEMBLY-bin_19	Cluster.5
Day17a_QCcontig1477_split_00001	Bin_4	db_bin_11	maxbin.009	metabat_igm.unbinned	Finegoldia_magna	F_magna-contigs	INFANT-GUT-ASSEMBLY-bin_19	INFANT-GUT-ASSEMBLY-bin_19	Cluster.5
Day17a_QCcontig1481_split_00001	Bin_4	db_bin_11	maxbin.008	metabat_igm.unbinned		F_magna-contigs	INFANT-GUT-ASSEMBLY-bin_19	INFANT-GUT-ASSEMBLY-bin_19	Cluster.5
Day17a_QCcontig1482_split_00001	Bin_4	db_bin_11	maxbin.008	metabat_igm.3		F_magna-contigs	INFANT-GUT-ASSEMBLY-bin_19	INFANT-GUT-ASSEMBLY-bin_19	Cluster.5
Day17a_QCcontig1483_split_00001	Bin_4	db_bin_11	maxbin.009	metabat_igm.unbinned	Finegoldia_magna	F_magna-contigs	INFANT-GUT-ASSEMBLY-bin_19	INFANT-GUT-ASSEMBLY-bin_19	Cluster.5
Day17a_QCcontig1486_split_00001	Bin_4	db_bin_11	maxbin.008	metabat_igm.unbinned		F_magna-contigs	INFANT-GUT-ASSEMBLY-bin_19	INFANT-GUT-ASSEMBLY-bin_19	Cluster.5
Day17a_QCcontig1488_split_00001	Bin_4	db_bin_11	maxbin.007	metabat_igm.unbinned	Finegoldia_magna	F_magna-contigs	INFANT-GUT-ASSEMBLY-bin_19	INFANT-GUT-ASSEMBLY-bin_19	Cluster.5
Day17a_QCcontig1493_split_00001	Bin_4	db_bin_11	maxbin.008	metabat_igm.unbinned	Finegoldia_magna	F_magna-contigs	INFANT-GUT-ASSEMBLY-bin_19	INFANT-GUT-ASSEMBLY-bin_19	Cluster.5
Day17a_QCcontig1494_split_00001	Bin_4	db_bin_11	maxbin.008	metabat_igm.unbinned	Finegoldia_magna	F_magna-contigs	INFANT-GUT-ASSEMBLY-bin_19	INFANT-GUT-ASSEMBLY-bin_19	Cluster.5
Day17a_QCcontig1496_split_00001	Bin_4	db_bin_11	maxbin.008	metabat_igm.unbinned	Finegoldia_magna	F_magna-contigs	INFANT-GUT-ASSEMBLY-bin_19	INFANT-GUT-ASSEMBLY-bin_19	Cluster.5
Day17a_QCcontig1497_split_00001	Bin_4	db_bin_11	maxbin.009	metabat_igm.unbinned	Finegoldia_magna	F_magna-contigs	INFANT-GUT-ASSEMBLY-bin_19	INFANT-GUT-ASSEMBLY-bin_19	Cluster.5
Day17a_QCcontig1501_split_00001	Bin_4	db_bin_11	maxbin.008	metabat_igm.3	Finegoldia_magna	F_magna-contigs	INFANT-GUT-ASSEMBLY-bin_19	INFANT-GUT-ASSEMBLY-bin_19	Cluster.5
Day17a_QCcontig1504_split_00001	Bin_4	db_bin_11	maxbin.008	metabat_igm.unbinned	Finegoldia_magna	F_magna-contigs	INFANT-GUT-ASSEMBLY-bin_19	INFANT-GUT-ASSEMBLY-bin_19	Cluster.5
Day17a_QCcontig1506_split_00001	Bin_4	db_bin_11	maxbin.007	metabat_igm.unbinned		F_magna-contigs	INFANT-GUT-ASSEMBLY-bin_19	INFANT-GUT-ASSEMBLY-bin_19	Cluster.5
Day17a_QCcontig1509_split_00001	Bin_4	db_bin_11	maxbin.008	metabat_igm.unbinned		F_magna-contigs	INFANT-GUT-ASSEMBLY-bin_19	INFANT-GUT-ASSEMBLY-bin_19	Cluster.5
Day17a_QCcontig150_split_00001	Bin_4	db_bin_11	maxbin.007	metabat_igm.unbinned	Finegoldia_magna	F_magna-contigs	INFANT-GUT-ASSEMBLY-bin_19	INFANT-GUT-ASSEMBLY-bin_19	Cluster.5
Day17a_QCcontig1519_split_00001	Bin_4	db_bin_11	maxbin.007	metabat_igm.unbinned	Finegoldia_magna	F_magna-contigs	INFANT-GUT-ASSEMBLY-bin_19	INFANT-GUT-ASSEMBLY-bin_19	Cluster.5
Day17a_QCcontig1520_split_00001	Bin_4	db_bin_11	maxbin.008	metabat_igm.unbinned	Finegoldia_magna	F_magna-contigs	INFANT-GUT-ASSEMBLY-bin_19	INFANT-GUT-ASSEMBLY-bin_19	Cluster.5
Day17a_QCcontig1522_split_00001	Bin_4	db_bin_11	maxbin.008	metabat_igm.unbinned		F_magna-contigs	INFANT-GUT-ASSEMBLY-bin_19	INFANT-GUT-ASSEMBLY-bin_19	Cluster.5
Day17a_QCcontig1527_split_00001	Bin_4	db_bin_11	maxbin.007	metabat_igm.unbinned	Finegoldia_magna	F_magna-contigs	INFANT-GUT-ASSEMBLY-bin_19	INFANT-GUT-ASSEMBLY-bin_19	Cluster.5
Day17a_QCcontig1528_split_00001	Bin_4	db_bin_11	maxbin.008	metabat_igm.unbinned	Finegoldia_magna	F_magna-contigs	INFANT-GUT-ASSEMBLY-bin_19	INFANT-GUT-ASSEMBLY-bin_19	Cluster.5
Day17a_QCcontig1530_split_00001	Bin_4	db_bin_11	maxbin.008	metabat_igm.unbinned	Finegoldia_magna	F_magna-contigs	INFANT-GUT-ASSEMBLY-bin_19	INFANT-GUT-ASSEMBLY-bin_19	Cluster.5
Day17a_QCcontig1536_split_00001	Bin_4	db_bin_11	maxbin.008	metabat_igm.unbinned	Finegoldia_magna	F_magna-contigs	INFANT-GUT-ASSEMBLY-bin_19	INFANT-GUT-ASSEMBLY-bin_19	Cluster.5
Day17a_QCcontig1538_split_00001	Bin_4	db_bin_11	maxbin.008	metabat_igm.unbinned	Finegoldia_magna	F_magna-contigs	INFANT-GUT-ASSEMBLY-bin_19	INFANT-GUT-ASSEMBLY-bin_19	Cluster.5
Day17a_QCcontig1554_split_00001	Bin_4	db_bin_11	maxbin.008	metabat_igm.unbinned	Finegoldia_magna	F_magna-contigs	INFANT-GUT-ASSEMBLY-bin_19	INFANT-GUT-ASSEMBLY-bin_19	Cluster.5
Day17a_QCcontig1557_split_00001	Bin_4	db_bin_11	maxbin.009	metabat_igm.unbinned	Finegoldia_magna	F_magna-contigs	INFANT-GUT-ASSEMBLY-bin_19	INFANT-GUT-ASSEMBLY-bin_19	Cluster.5
Day17a_QCcontig1562_split_00001	Bin_4	db_bin_11	maxbin.008	metabat_igm.3		F_magna-contigs	INFANT-GUT-ASSEMBLY-bin_19	INFANT-GUT-ASSEMBLY-bin_19	Cluster.5
Day17a_QCcontig1563_split_00001	Bin_4	db_bin_11	maxbin.007	metabat_igm.unbinned		F_magna-contigs	INFANT-GUT-ASSEMBLY-bin_19	INFANT-GUT-ASSEMBLY-bin_19	Cluster.5
Day17a_QCcontig1565_split_00001	Bin_4	db_bin_11	maxbin.008	metabat_igm.unbinned	Finegoldia_magna	F_magna-contigs	INFANT-GUT-ASSEMBLY-bin_19	INFANT-GUT-ASSEMBLY-bin_19	Cluster.5
Day17a_QCcontig1571_split_00001	Bin_4	db_bin_11	maxbin.008	metabat_igm.unbinned	Finegoldia_magna	F_magna-contigs	INFANT-GUT-ASSEMBLY-bin_19	INFANT-GUT-ASSEMBLY-bin_19	Cluster.5
Day17a_QCcontig1572_split_00001	Bin_4	db_bin_11	maxbin.007	metabat_igm.unbinned	Finegoldia_magna	F_magna-contigs	INFANT-GUT-ASSEMBLY-bin_19	INFANT-GUT-ASSEMBLY-bin_19	Cluster.5
Day17a_QCcontig1577_split_00001	Bin_4	db_bin_11	maxbin.007	metabat_igm.unbinned		F_magna-contigs	INFANT-GUT-ASSEMBLY-bin_19	INFANT-GUT-ASSEMBLY-bin_19	Cluster.5
Day17a_QCcontig1580_split_00001	Bin_4	db_bin_11	maxbin.007	metabat_igm.unbinned	Finegoldia_magna	F_magna-contigs	INFANT-GUT-ASSEMBLY-bin_19	INFANT-GUT-ASSEMBLY-bin_19	Cluster.5
Day17a_QCcontig1582_split_00001	Bin_4	db_bin_11	maxbin.008	metabat_igm.unbinned	Finegoldia_magna	F_magna-contigs	INFANT-GUT-ASSEMBLY-bin_19	INFANT-GUT-ASSEMBLY-bin_19	Cluster.5
Day17a_QCcontig1583_split_00001	Bin_4	db_bin_11	maxbin.008	metabat_igm.unbinned		F_magna-contigs	INFANT-GUT-ASSEMBLY-bin_19	INFANT-GUT-ASSEMBLY-bin_19	Cluster.5
Day17a_QCcontig1585_split_00001	Bin_4	db_bin_11	maxbin.007	metabat_igm.unbinned		F_magna-contigs	INFANT-GUT-ASSEMBLY-bin_19	INFANT-GUT-ASSEMBLY-bin_19	Cluster.5
Day17a_QCcontig1589_split_00001	Bin_4	db_bin_11	maxbin.007	metabat_igm.unbinned		F_magna-contigs	INFANT-GUT-ASSEMBLY-bin_19	INFANT-GUT-ASSEMBLY-bin_19	Cluster.5
Day17a_QCcontig1598_split_00001	Bin_4	db_bin_11	maxbin.008	metabat_igm.unbinned		F_magna-contigs	INFANT-GUT-ASSEMBLY-bin_19	INFANT-GUT-ASSEMBLY-bin_19	Cluster.5
Day17a_QCcontig1599_split_00001	Bin_4	db_bin_11	maxbin.008	metabat_igm.3	Finegoldia_magna	F_magna-contigs	INFANT-GUT-ASSEMBLY-bin_19	INFANT-GUT-ASSEMBLY-bin_19	Cluster.5
Day17a_QCcontig1603_split_00001	Bin_4	db_bin_11	maxbin.008	metabat_igm.unbinned		F_magna-contigs	INFANT-GUT-ASSEMBLY-bin_19	INFANT-GUT-ASSEMBLY-bin_19	Cluster.5
Day17a_QCcontig1606_split_00001	Bin_4	db_bin_11	maxbin.009	metabat_igm.unbinned	Finegoldia_magna	F_magna-contigs	INFANT-GUT-ASSEMBLY-bin_19	INFANT-GUT-ASSEMBLY-bin_19	Cluster.5
Day17a_QCcontig1609_split_00001	Bin_4	db_bin_11	maxbin.008	metabat_igm.unbinned	Finegoldia_magna	F_magna-contigs	INFANT-GUT-ASSEMBLY-bin_19	INFANT-GUT-ASSEMBLY-bin_19	Cluster.5
Day17a_QCcontig1610_split_00001	Bin_4	db_bin_11	maxbin.008	metabat_igm.unbinned	Finegoldia_magna	F_magna-contigs	INFANT-GUT-ASSEMBLY-bin_19	INFANT-GUT-ASSEMBLY-bin_19	Cluster.5
Day17a_QCcontig1611_split_00001	Bin_4	db_bin_11	maxbin.008	metabat_igm.unbinned	Finegoldia_magna	F_magna-contigs	INFANT-GUT-ASSEMBLY-bin_19	INFANT-GUT-ASSEMBLY-bin_19	Cluster.5
[truncated: 2,786 more rows]
